# Supplementary material for: Oxidative phosphorylation is required for cardiomyocyte re-differentiation and long-term fish heart regeneration
Source: Nat Cardiovasc Res. 2025 Oct 1;4(10):1363–80. doi: 10.1038/s44161-025-00718-x (PMC12520976; doi:10.1038/s44161-025-00718-x)
Supplement: Supplementary file 3 — Supplementary Tables 1–21 Supplementary Table 1: Gene Ontology term analysis of 7 dpci bulk RNA-seq genes negative correlating to 7 dpci wound length measurements (relating to Fig. 1g, top). Supplementary Table 2: Gene Ontology term analysis of 7 dpci bulk RNA-seq genes negative correlating to 90-dpci wound area measurements (relating to Fig. 1g, bottom). Supplementary Table 3: Upregulated genes from bulk RNA-seq in the 7 dpci NA compared to the 7 dpci SAT used for KEGG analysis (relating to Extended Data Fig. 3g). Supplementary Table 4: KEGG pathway enrichment analysis of the upregulated genes from bulk RNA-seq in the 7 dpci NA compared to the 7 dpci SAT (relating to Extended Data Fig. 3g). Supplementary Table 5: Gene Ontology term analysis of 7 dpci bulk RNA-seq genes positively correlating to 7 dpci border zone cardiomyocyte proliferation measurements (relating to Extended Data Fig. 4c). Supplementary Table 6: Gene Ontology term analysis of 7 dpci bulk RNA-seq genes positively correlating to 7 dpci embcmhc expression (relating to Fig. 4e, top). Supplementary Table 7: Gene Ontology term analysis of 7 dpci bulk RNA-seq genes positively correlating to 21 dpci embcmhc expression (relating to Fig. 4e, bottom). Supplementary Table 8: Cell counts and percentages contributing to Monocle 2 modules (relating to Extended Data Fig. 5f). Supplementary Table 9: Differentially expressed genes in pseudotime as presented in heatmap (relating to Fig. 5f). Supplementary Table 10: Gene Ontology term analysis of the differentially expressed genes of module 1 (relating to Fig. 5f). Supplementary Table 11: Gene Ontology term analysis of the differentially expressed genes of module 2 (relating to Fig. 5f). Supplementary Table 12: Gene Ontology term analysis of the differentially expressed genes of module 3 (relating to Fig. 5f). Supplementary Table 13: Gene Ontology term analysis of the differentially expressed genes of module 4 (relating to Fig. 5f). Supplementary Table 14: Gene Ontolo [file 44161_2025_718_MOESM3_ESM.xlsx]

## Sheet: Supplementary Table 1
Fig. 1g (top)	Negative correlation between 7Dpci wound length measurements and 7Dpci bulk RNAseq results
GroupID	Category	Term	Description	LogP	Log(q-value)	InTerm_InList	Genes	Symbols
1_Summary	KEGG Pathway	dre00190	Oxidative phosphorylation	-14.3717	-10.3307	25/139	321951,335709,393478,393675,393720,393781,402883,406359,406726,415158,436768,436968,445042,553660,553755,553767,554103,556538,562219,563476,569770,573021,573689,797063,100333064,447859,606683,323107,335715,337675,369193,378963,399662,406496,406762,560944,568740	ndufa10,atp5f1d,cox6b2,atp5pd,ndufv2,ndufb6,atp5mf,uqcrfs1,ndufa4a,cycsb,uqcrq,cox6b1,ndufa7,ndufs5,atp5fa1,atpv0e2,cox7a2a,ndufa12,ndufb11,cox7b,cox8b,ndufb9,ndufs4,ndufb5,uqcr10,etfdh,sco2,pgam1a,mdh1ab,slc25a12,aldocb,eno3,mdh1aa,aldoab,pgd,pfkpa,slc25a18
1_Member	KEGG Pathway	dre00190	Oxidative phosphorylation	-14.3717	-10.3307	25/139	321951,335709,393478,393675,393720,393781,402883,406359,406726,415158,436768,436968,445042,553660,553755,553767,554103,556538,562219,563476,569770,573021,573689,797063,100333064	ndufa10,atp5f1d,cox6b2,atp5pd,ndufv2,ndufb6,atp5mf,uqcrfs1,ndufa4a,cycsb,uqcrq,cox6b1,ndufa7,ndufs5,atp5fa1,atpv0e2,cox7a2a,ndufa12,ndufb11,cox7b,cox8b,ndufb9,ndufs4,ndufb5,uqcr10
1_Member	WikiPathways	WP1339	Electron transport chain	-13.8422	-10.1022	20/86	321951,335709,393675,393720,393781,406359,406726,436768,436968,445042,553660,553755,554103,556538,563476,569770,573021,573689,797063,100333064	ndufa10,atp5f1d,atp5pd,ndufv2,ndufb6,uqcrfs1,ndufa4a,uqcrq,cox6b1,ndufa7,ndufs5,atp5fa1,cox7a2a,ndufa12,cox7b,cox8b,ndufb9,ndufs4,ndufb5,uqcr10
1_Member	Reactome Gene Sets	R-DRE-163200	Respiratory electron transport, ATP synthesis by chemiosmotic coupling, and heat production by uncoupling proteins.	-13.3376	-9.77377	20/91	393675,393720,393781,402883,406359,415158,436768,436968,445042,447859,553660,553755,556538,562219,569770,573021,573689,606683,797063,100333064	atp5pd,ndufv2,ndufb6,atp5mf,uqcrfs1,cycsb,uqcrq,cox6b1,ndufa7,etfdh,ndufs5,atp5fa1,ndufa12,ndufb11,cox8b,ndufb9,ndufs4,sco2,ndufb5,uqcr10
1_Member	Reactome Gene Sets	R-DRE-611105	Respiratory electron transport	-11.8589	-8.41994	17/73	393720,393781,406359,415158,436768,436968,445042,447859,553660,556538,562219,569770,573021,573689,606683,797063,100333064	ndufv2,ndufb6,uqcrfs1,cycsb,uqcrq,cox6b1,ndufa7,etfdh,ndufs5,ndufa12,ndufb11,cox8b,ndufb9,ndufs4,sco2,ndufb5,uqcr10
1_Member	Reactome Gene Sets	R-DRE-1428517	The citric acid (TCA) cycle and respiratory electron transport	-10.4327	-7.09069	20/128	393675,393720,393781,402883,406359,415158,436768,436968,445042,447859,553660,553755,556538,562219,569770,573021,573689,606683,797063,100333064	atp5pd,ndufv2,ndufb6,atp5mf,uqcrfs1,cycsb,uqcrq,cox6b1,ndufa7,etfdh,ndufs5,atp5fa1,ndufa12,ndufb11,cox8b,ndufb9,ndufs4,sco2,ndufb5,uqcr10
1_Member	GO Biological Processes	GO:0006091	generation of precursor metabolites and energy	-9.68863	-6.48117	23/188	321951,323107,335715,337675,369193,378963,393720,393781,399662,402883,406359,406496,406762,436768,445042,447859,560944,563476,568740,569770,573021,573689,100333064	ndufa10,pgam1a,mdh1ab,slc25a12,aldocb,eno3,ndufv2,ndufb6,mdh1aa,atp5mf,uqcrfs1,aldoab,pgd,uqcrq,ndufa7,etfdh,pfkpa,cox7b,slc25a18,cox8b,ndufb9,ndufs4,uqcr10
1_Member	GO Biological Processes	GO:0046034	ATP metabolic process	-9.66463	-6.48117	19/126	321951,323107,335709,369193,378963,393675,393720,393781,402883,406359,406496,436768,445042,553755,560944,563476,569770,573021,100333064	ndufa10,pgam1a,atp5f1d,aldocb,eno3,atp5pd,ndufv2,ndufb6,atp5mf,uqcrfs1,aldoab,uqcrq,ndufa7,atp5fa1,pfkpa,cox7b,cox8b,ndufb9,uqcr10
1_Member	WikiPathways	WP1335	Oxidative phosphorylation	-8.81008	-5.72332	12/49	321951,335709,393675,393720,393781,402883,445042,553660,553755,573021,573689,797063	ndufa10,atp5f1d,atp5pd,ndufv2,ndufb6,atp5mf,ndufa7,ndufs5,atp5fa1,ndufb9,ndufs4,ndufb5
1_Member	GO Biological Processes	GO:0045333	cellular respiration	-8.35929	-5.3183	16/104	321951,335715,337675,393720,393781,399662,402883,406359,436768,445042,447859,563476,568740,569770,573021,100333064	ndufa10,mdh1ab,slc25a12,ndufv2,ndufb6,mdh1aa,atp5mf,uqcrfs1,uqcrq,ndufa7,etfdh,cox7b,slc25a18,cox8b,ndufb9,uqcr10
1_Member	GO Biological Processes	GO:0022900	electron transport chain	-7.09425	-4.09465	12/68	321951,337675,393720,393781,406359,436768,445042,447859,568740,573021,573689,100333064	ndufa10,slc25a12,ndufv2,ndufb6,uqcrfs1,uqcrq,ndufa7,etfdh,slc25a18,ndufb9,ndufs4,uqcr10
1_Member	GO Biological Processes	GO:0015980	energy derivation by oxidation of organic compounds	-6.80962	-3.8478	16/133	321951,335715,337675,393720,393781,399662,402883,406359,436768,445042,447859,563476,568740,569770,573021,100333064	ndufa10,mdh1ab,slc25a12,ndufv2,ndufb6,mdh1aa,atp5mf,uqcrfs1,uqcrq,ndufa7,etfdh,cox7b,slc25a18,cox8b,ndufb9,uqcr10
1_Member	GO Biological Processes	GO:0009060	aerobic respiration	-6.68729	-3.76023	13/88	321951,335715,393720,393781,399662,402883,406359,436768,445042,563476,569770,573021,100333064	ndufa10,mdh1ab,ndufv2,ndufb6,mdh1aa,atp5mf,uqcrfs1,uqcrq,ndufa7,cox7b,cox8b,ndufb9,uqcr10
1_Member	GO Biological Processes	GO:0006119	oxidative phosphorylation	-6.65059	-3.75572	11/61	321951,393720,393781,402883,406359,436768,445042,563476,569770,573021,100333064	ndufa10,ndufv2,ndufb6,atp5mf,uqcrfs1,uqcrq,ndufa7,cox7b,cox8b,ndufb9,uqcr10
1_Member	GO Biological Processes	GO:0022904	respiratory electron transport chain	-6.57526	-3.71036	11/62	321951,337675,393720,393781,406359,436768,445042,447859,568740,573021,100333064	ndufa10,slc25a12,ndufv2,ndufb6,uqcrfs1,uqcrq,ndufa7,etfdh,slc25a18,ndufb9,uqcr10
1_Member	Reactome Gene Sets	R-DRE-6799198	Complex I biogenesis	-6.30558	-3.50325	9/41	393720,393781,445042,553660,556538,562219,573021,573689,797063	ndufv2,ndufb6,ndufa7,ndufs5,ndufa12,ndufb11,ndufb9,ndufs4,ndufb5
1_Member	GO Biological Processes	GO:0019646	aerobic electron transport chain	-4.86449	-2.31485	8/46	321951,393720,393781,406359,436768,445042,573021,100333064	ndufa10,ndufv2,ndufb6,uqcrfs1,uqcrq,ndufa7,ndufb9,uqcr10
1_Member	GO Biological Processes	GO:0042775	mitochondrial ATP synthesis coupled electron transport	-4.7927	-2.25685	8/47	321951,393720,393781,406359,436768,445042,573021,100333064	ndufa10,ndufv2,ndufb6,uqcrfs1,uqcrq,ndufa7,ndufb9,uqcr10
1_Member	GO Biological Processes	GO:0042773	ATP synthesis coupled electron transport	-4.58811	-2.08967	8/50	321951,393720,393781,406359,436768,445042,573021,100333064	ndufa10,ndufv2,ndufb6,uqcrfs1,uqcrq,ndufa7,ndufb9,uqcr10
1_Member	GO Biological Processes	GO:0006120	mitochondrial electron transport, NADH to ubiquinone	-3.90287	-1.54882	5/21	321951,393720,393781,445042,573021	ndufa10,ndufv2,ndufb6,ndufa7,ndufb9
2_Summary	KEGG Pathway	dre03050	Proteasome	-9.61907	-6.48117	13/52	30388,64278,171585,321585,326687,326884,393261,403015,415202,436862,573095,796450,799058,324855,405878,553307,558170,570298,767722,100006147,30188,406715,415158,436968,445037,560294,569770,606683,30095,282677,373092,393528,436849,450078,791592,445119,100270764,58073,335974,402822,405863,431723,436713,541406,553713,565154,565706,569980,100332309,334632,541370,326866,323055,406632,100002293,1003331…	psmb6,psmb7,psma6a,psmc6,psma4,psmc4,psmd6,psma2b,psmd4a,psma6b,psmb3,adrm1,psmd14,plaa,fbxl15,ankzf1,spoplb,fbxl18,foxred2,cul5b,ccne1,cdk2,cycsb,cox6b1,hbba2,tbl1x,cox8b,sco2,ckma,bckdk,glud1b,lias,rida,hsd17b10,kyat1,traf3,cd40,fzd8a,got2b,gcat,mccc2,tha1,elocb,lamp2,clpp,rspry1,pde4ba,bckdhb,clpxb,ap2b1,gnb2,actr8,ywhaba,cnot9,endog,rexo4,vamp3,eif2s1b,cops8,kctd6b,commd2,wnt7aa,rspo3,atpv0e2…
2_Member	KEGG Pathway	dre03050	Proteasome	-9.61907	-6.48117	13/52	30388,64278,171585,321585,326687,326884,393261,403015,415202,436862,573095,796450,799058	psmb6,psmb7,psma6a,psmc6,psma4,psmc4,psmd6,psma2b,psmd4a,psma6b,psmb3,adrm1,psmd14
2_Member	GO Biological Processes	GO:0010498	proteasomal protein catabolic process	-5.41505	-2.73578	19/230	30388,64278,171585,321585,324855,326687,326884,393261,403015,405878,415202,436862,553307,558170,570298,573095,767722,799058,100006147	psmb6,psmb7,psma6a,psmc6,plaa,psma4,psmc4,psmd6,psma2b,fbxl15,psmd4a,psma6b,ankzf1,spoplb,fbxl18,psmb3,foxred2,psmd14,cul5b
2_Member	Reactome Gene Sets	R-DRE-69563	p53-Dependent G1 DNA Damage Response	-5.09187	-2.44881	8/43	30188,321585,326687,326884,403015,406715,415202,573095	ccne1,psmc6,psma4,psmc4,psma2b,cdk2,psmd4a,psmb3
2_Member	Reactome Gene Sets	R-DRE-69580	p53-Dependent G1/S DNA damage checkpoint	-5.09187	-2.44881	8/43	30188,321585,326687,326884,403015,406715,415202,573095	ccne1,psmc6,psma4,psmc4,psma2b,cdk2,psmd4a,psmb3
2_Member	Reactome Gene Sets	R-DRE-187577	SCF(Skp2)-mediated degradation of p27/p21	-5.01397	-2.38795	8/44	30188,321585,326687,326884,403015,406715,415202,573095	ccne1,psmc6,psma4,psmc4,psma2b,cdk2,psmd4a,psmb3
2_Member	Reactome Gene Sets	R-DRE-69615	G1/S DNA Damage Checkpoints	-4.93821	-2.35961	8/45	30188,321585,326687,326884,403015,406715,415202,573095	ccne1,psmc6,psma4,psmc4,psma2b,cdk2,psmd4a,psmb3
2_Member	Reactome Gene Sets	R-DRE-9711123	Cellular response to chemical stress	-4.57577	-2.08967	12/116	321585,326687,326884,403015,415158,415202,436968,445037,560294,569770,573095,606683	psmc6,psma4,psmc4,psma2b,cycsb,psmd4a,cox6b1,hbba2,tbl1x,cox8b,psmb3,sco2
2_Member	Reactome Gene Sets	R-DRE-71291	Metabolism of amino acids and derivatives	-4.57437	-2.08967	13/135	30095,282677,321585,326687,326884,373092,393528,403015,415202,436849,450078,573095,791592	ckma,bckdk,psmc6,psma4,psmc4,glud1b,lias,psma2b,psmd4a,rida,hsd17b10,psmb3,kyat1
2_Member	Reactome Gene Sets	R-DRE-69202	Cyclin E associated events during G1/S transition	-4.52325	-2.05045	8/51	30188,321585,326687,326884,403015,406715,415202,573095	ccne1,psmc6,psma4,psmc4,psma2b,cdk2,psmd4a,psmb3
2_Member	Reactome Gene Sets	R-DRE-69017	CDK-mediated phosphorylation and removal of Cdc6	-4.45993	-2.01	8/52	30188,321585,326687,326884,403015,406715,415202,573095	ccne1,psmc6,psma4,psmc4,psma2b,cdk2,psmd4a,psmb3
2_Member	Reactome Gene Sets	R-DRE-69656	Cyclin A:Cdk2-associated events at S phase entry	-4.45993	-2.01	8/52	30188,321585,326687,326884,403015,406715,415202,573095	ccne1,psmc6,psma4,psmc4,psma2b,cdk2,psmd4a,psmb3
2_Member	Reactome Gene Sets	R-DRE-5668541	TNFR2 non-canonical NF-kB pathway	-4.27866	-1.86091	8/55	321585,326687,326884,403015,415202,445119,573095,100270764	psmc6,psma4,psmc4,psma2b,psmd4a,traf3,psmb3,cd40
2_Member	Reactome Gene Sets	R-DRE-4608870	Asymmetric localization of PCP proteins	-4.26746	-1.85993	7/41	58073,321585,326687,326884,403015,415202,573095	fzd8a,psmc6,psma4,psmc4,psma2b,psmd4a,psmb3
2_Member	GO Biological Processes	GO:1901565	organonitrogen compound catabolic process	-4.06376	-1.69486	33/663	30388,64278,171585,321585,324855,326687,326884,335974,373092,393261,402822,403015,405863,405878,415202,431723,436713,436849,436862,541406,553307,553713,558170,565154,565706,569980,570298,573095,767722,796450,799058,100006147,100332309	psmb6,psmb7,psma6a,psmc6,plaa,psma4,psmc4,got2b,glud1b,psmd6,gcat,psma2b,mccc2,fbxl15,psmd4a,tha1,elocb,rida,psma6b,lamp2,ankzf1,clpp,spoplb,rspry1,pde4ba,bckdhb,fbxl18,psmb3,foxred2,adrm1,psmd14,cul5b,clpxb
2_Member	Reactome Gene Sets	R-DRE-4086400	PCP/CE pathway	-3.89962	-1.54882	8/62	58073,321585,326687,326884,334632,403015,415202,573095	fzd8a,psmc6,psma4,psmc4,ap2b1,psma2b,psmd4a,psmb3
2_Member	Reactome Gene Sets	R-DRE-68949	Orc1 removal from chromatin	-3.75811	-1.44463	7/49	321585,326687,326884,403015,406715,415202,573095	psmc6,psma4,psmc4,psma2b,cdk2,psmd4a,psmb3
2_Member	Reactome Gene Sets	R-DRE-69052	Switching of origins to a post-replicative state	-3.75323	-1.44463	8/65	30188,321585,326687,326884,403015,406715,415202,573095	ccne1,psmc6,psma4,psmc4,psma2b,cdk2,psmd4a,psmb3
2_Member	GO Biological Processes	GO:0030163	protein catabolic process	-3.7438	-1.44317	25/462	30388,64278,171585,321585,324855,326687,326884,393261,403015,405878,415202,436713,436862,541406,553307,553713,558170,565154,570298,573095,767722,796450,799058,100006147,100332309	psmb6,psmb7,psma6a,psmc6,plaa,psma4,psmc4,psmd6,psma2b,fbxl15,psmd4a,elocb,psma6b,lamp2,ankzf1,clpp,spoplb,rspry1,fbxl18,psmb3,foxred2,adrm1,psmd14,cul5b,clpxb
2_Member	Reactome Gene Sets	R-DRE-3858494	Beta-catenin independent WNT signaling	-3.68518	-1.40762	9/84	58073,321585,326687,326884,334632,403015,415202,541370,573095	fzd8a,psmc6,psma4,psmc4,ap2b1,psma2b,psmd4a,gnb2,psmb3
2_Member	Reactome Gene Sets	R-DRE-75815	Ubiquitin-dependent degradation of Cyclin D	-3.66895	-1.3988	6/36	321585,326687,326884,403015,415202,573095	psmc6,psma4,psmc4,psma2b,psmd4a,psmb3
2_Member	Reactome Gene Sets	R-DRE-1169091	Activation of NF-kappaB in B cells	-3.60104	-1.37295	6/37	321585,326687,326884,403015,415202,573095	psmc6,psma4,psmc4,psma2b,psmd4a,psmb3
2_Member	Reactome Gene Sets	R-DRE-349425	Autodegradation of the E3 ubiquitin ligase COP1	-3.60104	-1.37295	6/37	321585,326687,326884,403015,415202,573095	psmc6,psma4,psmc4,psma2b,psmd4a,psmb3
2_Member	Reactome Gene Sets	R-DRE-69601	Ubiquitin Mediated Degradation of Phosphorylated Cdc25A	-3.60104	-1.37295	6/37	321585,326687,326884,403015,415202,573095	psmc6,psma4,psmc4,psma2b,psmd4a,psmb3
2_Member	Reactome Gene Sets	R-DRE-69610	p53-Independent DNA Damage Response	-3.60104	-1.37295	6/37	321585,326687,326884,403015,415202,573095	psmc6,psma4,psmc4,psma2b,psmd4a,psmb3
2_Member	Reactome Gene Sets	R-DRE-69613	p53-Independent G1/S DNA damage checkpoint	-3.60104	-1.37295	6/37	321585,326687,326884,403015,415202,573095	psmc6,psma4,psmc4,psma2b,psmd4a,psmb3
2_Member	Reactome Gene Sets	R-DRE-8941858	Regulation of RUNX3 expression and activity	-3.60104	-1.37295	6/37	321585,326687,326884,403015,415202,573095	psmc6,psma4,psmc4,psma2b,psmd4a,psmb3
2_Member	Reactome Gene Sets	R-DRE-350562	Regulation of ornithine decarboxylase (ODC)	-3.53533	-1.34559	6/38	321585,326687,326884,403015,415202,573095	psmc6,psma4,psmc4,psma2b,psmd4a,psmb3
2_Member	Reactome Gene Sets	R-DRE-4641257	Degradation of AXIN	-3.53533	-1.34559	6/38	321585,326687,326884,403015,415202,573095	psmc6,psma4,psmc4,psma2b,psmd4a,psmb3
2_Member	Reactome Gene Sets	R-DRE-5610780	Degradation of GLI1 by the proteasome	-3.53533	-1.34559	6/38	321585,326687,326884,403015,415202,573095	psmc6,psma4,psmc4,psma2b,psmd4a,psmb3
2_Member	Reactome Gene Sets	R-DRE-69541	Stabilization of p53	-3.53533	-1.34559	6/38	321585,326687,326884,403015,415202,573095	psmc6,psma4,psmc4,psma2b,psmd4a,psmb3
2_Member	Reactome Gene Sets	R-DRE-9762114	GSK3B and BTRC:CUL1-mediated-degradation of NFE2L2	-3.53533	-1.34559	6/38	321585,326687,326884,403015,415202,573095	psmc6,psma4,psmc4,psma2b,psmd4a,psmb3
2_Member	Reactome Gene Sets	R-DRE-1236978	Cross-presentation of soluble exogenous antigens (endosomes)	-3.47171	-1.3228	6/39	321585,326687,326884,403015,415202,573095	psmc6,psma4,psmc4,psma2b,psmd4a,psmb3
2_Member	Reactome Gene Sets	R-DRE-5607761	Dectin-1 mediated noncanonical NF-kB signaling	-3.47171	-1.3228	6/39	321585,326687,326884,403015,415202,573095	psmc6,psma4,psmc4,psma2b,psmd4a,psmb3
2_Member	Reactome Gene Sets	R-DRE-5676590	NIK-->noncanonical NF-kB signaling	-3.47171	-1.3228	6/39	321585,326687,326884,403015,415202,573095	psmc6,psma4,psmc4,psma2b,psmd4a,psmb3
2_Member	Reactome Gene Sets	R-DRE-8854050	FBXL7 down-regulates AURKA during mitotic entry and in early mitosis	-3.47171	-1.3228	6/39	321585,326687,326884,403015,415202,573095	psmc6,psma4,psmc4,psma2b,psmd4a,psmb3
2_Member	Reactome Gene Sets	R-DRE-8939902	Regulation of RUNX2 expression and activity	-3.47171	-1.3228	6/39	321585,326687,326884,403015,415202,573095	psmc6,psma4,psmc4,psma2b,psmd4a,psmb3
2_Member	Reactome Gene Sets	R-DRE-9759194	Nuclear events mediated by NFE2L2	-3.47171	-1.3228	6/39	321585,326687,326884,403015,415202,573095	psmc6,psma4,psmc4,psma2b,psmd4a,psmb3
2_Member	Reactome Gene Sets	R-DRE-450408	AUF1 (hnRNP D0) binds and destabilizes mRNA	-3.41005	-1.28813	6/40	321585,326687,326884,403015,415202,573095	psmc6,psma4,psmc4,psma2b,psmd4a,psmb3
2_Member	Reactome Gene Sets	R-DRE-4641258	Degradation of DVL	-3.41005	-1.28813	6/40	321585,326687,326884,403015,415202,573095	psmc6,psma4,psmc4,psma2b,psmd4a,psmb3
2_Member	Reactome Gene Sets	R-DRE-8852276	The role of GTSE1 in G2/M progression after G2 checkpoint	-3.41005	-1.28813	6/40	321585,326687,326884,403015,415202,573095	psmc6,psma4,psmc4,psma2b,psmd4a,psmb3
2_Member	Reactome Gene Sets	R-DRE-5689603	UCH proteinases	-3.34248	-1.24597	7/57	321585,326687,326866,326884,403015,415202,573095	psmc6,psma4,actr8,psmc4,psma2b,psmd4a,psmb3
2_Member	GO Biological Processes	GO:0051603	proteolysis involved in cellular protein catabolic process	-3.31796	-1.23121	23/437	30388,64278,171585,321585,324855,326687,326884,393261,403015,405878,415202,436713,436862,553307,553713,558170,565154,570298,573095,767722,796450,799058,100006147	psmb6,psmb7,psma6a,psmc6,plaa,psma4,psmc4,psmd6,psma2b,fbxl15,psmd4a,elocb,psma6b,ankzf1,clpp,spoplb,rspry1,fbxl18,psmb3,foxred2,adrm1,psmd14,cul5b
2_Member	Reactome Gene Sets	R-DRE-351202	Metabolism of polyamines	-3.29221	-1.215	6/42	321585,326687,326884,403015,415202,573095	psmc6,psma4,psmc4,psma2b,psmd4a,psmb3
2_Member	GO Biological Processes	GO:0044257	cellular protein catabolic process	-3.27682	-1.2043	23/440	30388,64278,171585,321585,324855,326687,326884,393261,403015,405878,415202,436713,436862,553307,553713,558170,565154,570298,573095,767722,796450,799058,100006147	psmb6,psmb7,psma6a,psmc6,plaa,psma4,psmc4,psmd6,psma2b,fbxl15,psmd4a,elocb,psma6b,ankzf1,clpp,spoplb,rspry1,fbxl18,psmb3,foxred2,adrm1,psmd14,cul5b
2_Member	Reactome Gene Sets	R-DRE-450531	Regulation of mRNA stability by proteins that bind AU-rich elements	-3.2499	-1.18203	7/59	321585,323055,326687,326884,403015,415202,573095	psmc6,ywhaba,psma4,psmc4,psma2b,psmd4a,psmb3
2_Member	Reactome Gene Sets	R-DRE-69206	G1/S Transition	-3.24343	-1.18016	8/77	30188,321585,326687,326884,403015,406715,415202,573095	ccne1,psmc6,psma4,psmc4,psma2b,cdk2,psmd4a,psmb3
2_Member	Reactome Gene Sets	R-DRE-5610785	GLI3 is processed to GLI3R by the proteasome	-3.23585	-1.17713	6/43	321585,326687,326884,403015,415202,573095	psmc6,psma4,psmc4,psma2b,psmd4a,psmb3
2_Member	GO Biological Processes	GO:0009057	macromolecule catabolic process	-3.231	-1.17678	28/587	30388,64278,171585,321585,324855,326687,326884,393261,403015,405878,406632,415202,436713,436862,541406,553307,553713,558170,565154,570298,573095,767722,796450,799058,100002293,100006147,100332309,100333127	psmb6,psmb7,psma6a,psmc6,plaa,psma4,psmc4,psmd6,psma2b,fbxl15,cnot9,psmd4a,elocb,psma6b,lamp2,ankzf1,clpp,spoplb,rspry1,fbxl18,psmb3,foxred2,adrm1,psmd14,endog,cul5b,clpxb,rexo4
2_Member	Reactome Gene Sets	R-DRE-1236975	Antigen processing-Cross presentation	-3.20508	-1.15971	7/60	321585,326687,326884,403015,415163,415202,573095	psmc6,psma4,psmc4,psma2b,vamp3,psmd4a,psmb3
2_Member	Reactome Gene Sets	R-DRE-5358346	Hedgehog ligand biogenesis	-3.18109	-1.14441	6/44	321585,326687,326884,403015,415202,573095	psmc6,psma4,psmc4,psma2b,psmd4a,psmb3
2_Member	Reactome Gene Sets	R-DRE-8948751	Regulation of PTEN stability and activity	-3.18109	-1.14441	6/44	321585,326687,326884,403015,415202,573095	psmc6,psma4,psmc4,psma2b,psmd4a,psmb3
2_Member	Reactome Gene Sets	R-DRE-69239	Synthesis of DNA	-3.1684	-1.13723	8/79	30188,321585,326687,326884,403015,406715,415202,573095	ccne1,psmc6,psma4,psmc4,psma2b,cdk2,psmd4a,psmb3
2_Member	Reactome Gene Sets	R-DRE-174143	APC/C-mediated degradation of cell cycle proteins	-3.16119	-1.13723	7/61	321585,326687,326884,403015,406715,415202,573095	psmc6,psma4,psmc4,psma2b,cdk2,psmd4a,psmb3
2_Member	Reactome Gene Sets	R-DRE-453276	Regulation of mitotic cell cycle	-3.16119	-1.13723	7/61	321585,326687,326884,403015,406715,415202,573095	psmc6,psma4,psmc4,psma2b,cdk2,psmd4a,psmb3
2_Member	Reactome Gene Sets	R-DRE-1168372	Downstream signaling events of B Cell Receptor (BCR)	-3.12784	-1.11623	6/45	321585,326687,326884,403015,415202,573095	psmc6,psma4,psmc4,psma2b,psmd4a,psmb3
2_Member	Reactome Gene Sets	R-DRE-5658442	Regulation of RAS by GAPs	-3.12784	-1.11623	6/45	321585,326687,326884,403015,415202,573095	psmc6,psma4,psmc4,psma2b,psmd4a,psmb3
2_Member	Reactome Gene Sets	R-DRE-382556	ABC-family proteins mediated transport	-3.11821	-1.11064	7/62	321564,321585,326687,326884,403015,415202,573095	eif2s1b,psmc6,psma4,psmc4,psma2b,psmd4a,psmb3
2_Member	GO Biological Processes	GO:0044265	cellular macromolecule catabolic process	-3.02639	-1.0377	26/546	30388,64278,171585,321585,324855,326687,326884,393261,403015,405878,406632,415202,436713,436862,553307,553713,558170,565154,570298,573095,767722,796450,799058,100002293,100006147,100333127	psmb6,psmb7,psma6a,psmc6,plaa,psma4,psmc4,psmd6,psma2b,fbxl15,cnot9,psmd4a,elocb,psma6b,ankzf1,clpp,spoplb,rspry1,fbxl18,psmb3,foxred2,adrm1,psmd14,endog,cul5b,rexo4
2_Member	Reactome Gene Sets	R-DRE-1234176	Oxygen-dependent proline hydroxylation of Hypoxia-inducible Factor Alpha	-3.02562	-1.0377	6/47	321585,326687,326884,403015,415202,573095	psmc6,psma4,psmc4,psma2b,psmd4a,psmb3
2_Member	Reactome Gene Sets	R-DRE-8878166	Transcriptional regulation by RUNX2	-2.97651	-0.999973	6/48	321585,326687,326884,403015,415202,573095	psmc6,psma4,psmc4,psma2b,psmd4a,psmb3
2_Member	Reactome Gene Sets	R-DRE-1234174	Cellular response to hypoxia	-2.92867	-0.966852	6/49	321585,326687,326884,403015,415202,573095	psmc6,psma4,psmc4,psma2b,psmd4a,psmb3
2_Member	Reactome Gene Sets	R-DRE-174084	Autodegradation of Cdh1 by Cdh1:APC/C	-2.92867	-0.966852	6/49	321585,326687,326884,403015,415202,573095	psmc6,psma4,psmc4,psma2b,psmd4a,psmb3
2_Member	Reactome Gene Sets	R-DRE-174154	APC/C:Cdc20 mediated degradation of Securin	-2.83655	-0.881909	6/51	321585,326687,326884,403015,415202,573095	psmc6,psma4,psmc4,psma2b,psmd4a,psmb3
2_Member	GO Biological Processes	GO:0043161	proteasome-mediated ubiquitin-dependent protein catabolic process	-2.82779	-0.876701	13/203	321585,324855,326884,393261,405878,415202,553307,558170,570298,573095,767722,799058,100006147	psmc6,plaa,psmc4,psmd6,fbxl15,psmd4a,ankzf1,spoplb,fbxl18,psmb3,foxred2,psmd14,cul5b
2_Member	Reactome Gene Sets	R-DRE-174184	Cdc20:Phospho-APC/C mediated degradation of Cyclin A	-2.79217	-0.858384	6/52	321585,326687,326884,403015,415202,573095	psmc6,psma4,psmc4,psma2b,psmd4a,psmb3
2_Member	Reactome Gene Sets	R-DRE-5607764	CLEC7A (Dectin-1) signaling	-2.79217	-0.858384	6/52	321585,326687,326884,403015,415202,573095	psmc6,psma4,psmc4,psma2b,psmd4a,psmb3
2_Member	Reactome Gene Sets	R-DRE-5632684	Hedgehog 'on' state	-2.79217	-0.858384	6/52	321585,326687,326884,403015,415202,573095	psmc6,psma4,psmc4,psma2b,psmd4a,psmb3
2_Member	Reactome Gene Sets	R-DRE-8939236	RUNX1 regulates transcription of genes involved in differentiation of HSCs	-2.79217	-0.858384	6/52	321585,326687,326884,403015,415202,573095	psmc6,psma4,psmc4,psma2b,psmd4a,psmb3
2_Member	Reactome Gene Sets	R-DRE-174178	APC/C:Cdh1 mediated degradation of Cdc20 and other APC/C:Cdh1 targeted proteins in late mitosis/early G1	-2.74886	-0.821806	6/53	321585,326687,326884,403015,415202,573095	psmc6,psma4,psmc4,psma2b,psmd4a,psmb3
2_Member	Reactome Gene Sets	R-DRE-179419	APC:Cdc20 mediated degradation of cell cycle proteins prior to satisfation of the cell cycle checkpoint	-2.74886	-0.821806	6/53	321585,326687,326884,403015,415202,573095	psmc6,psma4,psmc4,psma2b,psmd4a,psmb3
2_Member	Reactome Gene Sets	R-DRE-176409	APC/C:Cdc20 mediated degradation of mitotic proteins	-2.70657	-0.797496	6/54	321585,326687,326884,403015,415202,573095	psmc6,psma4,psmc4,psma2b,psmd4a,psmb3
2_Member	Reactome Gene Sets	R-DRE-176814	Activation of APC/C and APC/C:Cdc20 mediated degradation of mitotic proteins	-2.70657	-0.797496	6/54	321585,326687,326884,403015,415202,573095	psmc6,psma4,psmc4,psma2b,psmd4a,psmb3
2_Member	Reactome Gene Sets	R-DRE-8878159	Transcriptional regulation by RUNX3	-2.70657	-0.797496	6/54	321585,326687,326884,403015,415202,573095	psmc6,psma4,psmc4,psma2b,psmd4a,psmb3
2_Member	Reactome Gene Sets	R-DRE-453279	Mitotic G1 phase and G1/S transition	-2.70495	-0.797496	8/93	30188,321585,326687,326884,403015,406715,415202,573095	ccne1,psmc6,psma4,psmc4,psma2b,cdk2,psmd4a,psmb3
2_Member	Reactome Gene Sets	R-DRE-5687128	MAPK6/MAPK4 signaling	-2.66526	-0.760984	6/55	321585,326687,326884,403015,415202,573095	psmc6,psma4,psmc4,psma2b,psmd4a,psmb3
2_Member	Reactome Gene Sets	R-DRE-195253	Degradation of beta-catenin by the destruction complex	-2.6249	-0.730026	6/56	321585,326687,326884,403015,415202,573095	psmc6,psma4,psmc4,psma2b,psmd4a,psmb3
2_Member	Reactome Gene Sets	R-DRE-8951664	Neddylation	-2.61223	-0.720447	10/141	321585,326687,326884,393198,403015,405878,415202,436601,436694,573095	psmc6,psma4,psmc4,cops8,psma2b,fbxl15,psmd4a,kctd6b,commd2,psmb3
2_Member	Reactome Gene Sets	R-DRE-5610787	Hedgehog 'off' state	-2.58544	-0.701261	6/57	321585,326687,326884,403015,415202,573095	psmc6,psma4,psmc4,psma2b,psmd4a,psmb3
2_Member	Reactome Gene Sets	R-DRE-983705	Signaling by the B Cell Receptor (BCR)	-2.58544	-0.701261	6/57	321585,326687,326884,403015,415202,573095	psmc6,psma4,psmc4,psma2b,psmd4a,psmb3
2_Member	GO Biological Processes	GO:0006511	ubiquitin-dependent protein catabolic process	-2.54443	-0.673699	19/383	171585,321585,324855,326687,326884,393261,403015,405878,415202,436713,436862,553307,558170,570298,573095,767722,796450,799058,100006147	psma6a,psmc6,plaa,psma4,psmc4,psmd6,psma2b,fbxl15,psmd4a,elocb,psma6b,ankzf1,spoplb,fbxl18,psmb3,foxred2,adrm1,psmd14,cul5b
2_Member	Reactome Gene Sets	R-DRE-5621481	C-type lectin receptors (CLRs)	-2.50912	-0.653481	6/59	321585,326687,326884,403015,415202,573095	psmc6,psma4,psmc4,psma2b,psmd4a,psmb3
2_Member	Reactome Gene Sets	R-DRE-195721	Signaling by WNT	-2.50806	-0.653481	11/170	58073,321585,326687,326884,334632,403015,415202,541370,565714,573095,100007702	fzd8a,psmc6,psma4,psmc4,ap2b1,psma2b,psmd4a,gnb2,wnt7aa,psmb3,rspo3
2_Member	Reactome Gene Sets	R-DRE-69242	S Phase	-2.50696	-0.653481	8/100	30188,321585,326687,326884,403015,406715,415202,573095	ccne1,psmc6,psma4,psmc4,psma2b,cdk2,psmd4a,psmb3
2_Member	Reactome Gene Sets	R-DRE-9755511	KEAP1-NFE2L2 pathway	-2.4722	-0.624432	6/60	321585,326687,326884,403015,415202,573095	psmc6,psma4,psmc4,psma2b,psmd4a,psmb3
2_Member	Reactome Gene Sets	R-DRE-2262752	Cellular responses to stress	-2.45607	-0.621902	17/333	30188,321564,321585,326687,326884,403015,406715,415158,415202,436968,445037,553767,555766,560294,569770,573095,606683	ccne1,eif2s1b,psmc6,psma4,psmc4,psma2b,cdk2,cycsb,psmd4a,cox6b1,hbba2,atpv0e2,etsrp,tbl1x,cox8b,psmb3,sco2
2_Member	Reactome Gene Sets	R-DRE-8953897	Cellular responses to stimuli	-2.45607	-0.621902	17/333	30188,321564,321585,326687,326884,403015,406715,415158,415202,436968,445037,553767,555766,560294,569770,573095,606683	ccne1,eif2s1b,psmc6,psma4,psmc4,psma2b,cdk2,cycsb,psmd4a,cox6b1,hbba2,atpv0e2,etsrp,tbl1x,cox8b,psmb3,sco2
2_Member	Reactome Gene Sets	R-DRE-69481	G2/M Checkpoints	-2.42783	-0.596348	8/103	321585,323055,326687,326884,403015,406715,415202,573095	psmc6,ywhaba,psma4,psmc4,psma2b,cdk2,psmd4a,psmb3
2_Member	GO Biological Processes	GO:0019941	modification-dependent protein catabolic process	-2.42242	-0.593609	19/393	171585,321585,324855,326687,326884,393261,403015,405878,415202,436713,436862,553307,558170,570298,573095,767722,796450,799058,100006147	psma6a,psmc6,plaa,psma4,psmc4,psmd6,psma2b,fbxl15,psmd4a,elocb,psma6b,ankzf1,spoplb,fbxl18,psmb3,foxred2,adrm1,psmd14,cul5b
2_Member	Reactome Gene Sets	R-DRE-201681	TCF dependent signaling in response to WNT	-2.35184	-0.536152	8/106	58073,321585,326687,326884,403015,415202,573095,100007702	fzd8a,psmc6,psma4,psmc4,psma2b,psmd4a,psmb3,rspo3
2_Member	Reactome Gene Sets	R-DRE-69275	G2/M Transition	-2.35184	-0.536152	8/106	321585,326687,326884,403015,406715,415202,553303,573095	psmc6,psma4,psmc4,psma2b,cdk2,psmd4a,cep135,psmb3
2_Member	GO Biological Processes	GO:0043632	modification-dependent macromolecule catabolic process	-2.34031	-0.532311	19/400	171585,321585,324855,326687,326884,393261,403015,405878,415202,436713,436862,553307,558170,570298,573095,767722,796450,799058,100006147	psma6a,psmc6,plaa,psma4,psmc4,psmd6,psma2b,fbxl15,psmd4a,elocb,psma6b,ankzf1,spoplb,fbxl18,psmb3,foxred2,adrm1,psmd14,cul5b
2_Member	Reactome Gene Sets	R-DRE-453274	Mitotic G2-G2/M phases	-2.32718	-0.526727	8/107	321585,326687,326884,403015,406715,415202,553303,573095	psmc6,psma4,psmc4,psma2b,cdk2,psmd4a,cep135,psmb3
2_Member	Reactome Gene Sets	R-DRE-69306	DNA Replication	-2.30283	-0.504872	8/108	30188,321585,326687,326884,403015,406715,415202,573095	ccne1,psmc6,psma4,psmc4,psma2b,cdk2,psmd4a,psmb3
2_Member	Reactome Gene Sets	R-DRE-1280215	Cytokine Signaling in Immune system	-2.23194	-0.451018	11/185	321585,326687,326884,403015,415202,445119,541523,556443,573095,692289,100270764	psmc6,psma4,psmc4,psma2b,psmd4a,traf3,eif4e2,crkl,psmb3,tbk1,cd40
2_Member	Reactome Gene Sets	R-DRE-69002	DNA Replication Pre-Initiation	-2.0393	-0.302811	7/96	321585,326687,326884,403015,406715,415202,573095	psmc6,psma4,psmc4,psma2b,cdk2,psmd4a,psmb3
2_Member	Reactome Gene Sets	R-DRE-382551	Transport of small molecules	-2.02363	-0.294385	15/310	321564,321585,326687,326884,334632,402949,403015,415202,445037,541370,548335,553767,562782,568740,573095	eif2s1b,psmc6,psma4,psmc4,ap2b1,slc30a6,psma2b,psmd4a,hbba2,gnb2,micu2,atpv0e2,ano8b,slc25a18,psmb3
3_Summary	GO Biological Processes	GO:0043436	oxoacid metabolic process	-6.51219	-3.67531	31/458	323107,334101,335715,335974,338183,368235,369193,373092,378742,378963,393528,393769,393831,399662,402822,405863,406283,406496,406762,431723,436747,445121,450078,541388,550521,560944,569980,619256,751596,751707,791592,393833,777716,322605,327075,334270,402945,406598,436624,555566,768199,100002865,101882209	pgam1a,eci1,mdh1ab,got2b,mars1,yars1,aldocb,glud1b,marc1,eno3,lias,elovl4a,dbi,mdh1aa,gcat,mccc2,acadm,aldoab,pgd,tha1,ldhbb,hadh,hsd17b10,dbt,phyh,pfkpa,bckdhb,acbd7,cryl1,acsf2,kyat1,slc25a20,ocrl,chpt1,degs1,agk,dhrs13l1,pik3cg,pdss2,lpcat3,pgap4,rpe65b,mtmr11
3_Member	GO Biological Processes	GO:0043436	oxoacid metabolic process	-6.51219	-3.67531	31/458	323107,334101,335715,335974,338183,368235,369193,373092,378742,378963,393528,393769,393831,399662,402822,405863,406283,406496,406762,431723,436747,445121,450078,541388,550521,560944,569980,619256,751596,751707,791592	pgam1a,eci1,mdh1ab,got2b,mars1,yars1,aldocb,glud1b,marc1,eno3,lias,elovl4a,dbi,mdh1aa,gcat,mccc2,acadm,aldoab,pgd,tha1,ldhbb,hadh,hsd17b10,dbt,phyh,pfkpa,bckdhb,acbd7,cryl1,acsf2,kyat1
3_Member	GO Biological Processes	GO:0019752	carboxylic acid metabolic process	-6.13854	-3.41297	30/452	323107,334101,335715,335974,338183,368235,369193,373092,378963,393528,393769,393831,399662,402822,405863,406283,406496,406762,431723,436747,445121,450078,541388,550521,560944,569980,619256,751596,751707,791592	pgam1a,eci1,mdh1ab,got2b,mars1,yars1,aldocb,glud1b,eno3,lias,elovl4a,dbi,mdh1aa,gcat,mccc2,acadm,aldoab,pgd,tha1,ldhbb,hadh,hsd17b10,dbt,phyh,pfkpa,bckdhb,acbd7,cryl1,acsf2,kyat1
3_Member	GO Biological Processes	GO:0006082	organic acid metabolic process	-5.88215	-3.18357	31/490	323107,334101,335715,335974,338183,368235,369193,373092,378742,378963,393528,393769,393831,399662,402822,405863,406283,406496,406762,431723,436747,445121,450078,541388,550521,560944,569980,619256,751596,751707,791592	pgam1a,eci1,mdh1ab,got2b,mars1,yars1,aldocb,glud1b,marc1,eno3,lias,elovl4a,dbi,mdh1aa,gcat,mccc2,acadm,aldoab,pgd,tha1,ldhbb,hadh,hsd17b10,dbt,phyh,pfkpa,bckdhb,acbd7,cryl1,acsf2,kyat1
3_Member	GO Biological Processes	GO:0032787	monocarboxylic acid metabolic process	-4.12265	-1.74441	17/237	323107,334101,369193,378963,393528,393769,393831,406283,406496,406762,445121,450078,550521,560944,619256,751596,751707	pgam1a,eci1,aldocb,eno3,lias,elovl4a,dbi,acadm,aldoab,pgd,hadh,hsd17b10,phyh,pfkpa,acbd7,cryl1,acsf2
3_Member	WikiPathways	WP498	Mitochondrial long chain fatty acid beta-oxidation	-3.82744	-1.49401	4/12	334101,393833,406283,445121	eci1,slc25a20,acadm,hadh
3_Member	Reactome Gene Sets	R-DRE-77289	Mitochondrial Fatty Acid Beta-Oxidation	-3.41218	-1.28813	4/15	393831,406283,445121,619256	dbi,acadm,hadh,acbd7
3_Member	GO Biological Processes	GO:0046395	carboxylic acid catabolic process	-3.40336	-1.28664	11/132	334101,335974,373092,402822,405863,406283,406762,431723,445121,550521,569980	eci1,got2b,glud1b,gcat,mccc2,acadm,pgd,tha1,hadh,phyh,bckdhb
3_Member	GO Biological Processes	GO:0016054	organic acid catabolic process	-3.34746	-1.24598	11/134	334101,335974,373092,402822,405863,406283,406762,431723,445121,550521,569980	eci1,got2b,glud1b,gcat,mccc2,acadm,pgd,tha1,hadh,phyh,bckdhb
3_Member	GO Biological Processes	GO:0044282	small molecule catabolic process	-3.04832	-1.04872	13/192	334101,335974,373092,402822,405863,406283,406762,431723,445121,550521,560944,569980,777716	eci1,got2b,glud1b,gcat,mccc2,acadm,pgd,tha1,hadh,phyh,pfkpa,bckdhb,ocrl
3_Member	GO Biological Processes	GO:0006631	fatty acid metabolic process	-2.86886	-0.910652	11/153	334101,393528,393769,393831,406283,445121,450078,550521,619256,751596,751707	eci1,lias,elovl4a,dbi,acadm,hadh,hsd17b10,phyh,acbd7,cryl1,acsf2
3_Member	GO Biological Processes	GO:0072329	monocarboxylic acid catabolic process	-2.10032	-0.35158	5/51	334101,406283,406762,445121,550521	eci1,acadm,pgd,hadh,phyh
3_Member	GO Biological Processes	GO:0044255	cellular lipid metabolic process	-2.01619	-0.289064	22/523	322605,327075,334101,334270,393528,393769,393831,402945,406283,406598,436624,445121,450078,550521,555566,619256,751596,751707,768199,777716,100002865,101882209	chpt1,degs1,eci1,agk,lias,elovl4a,dbi,dhrs13l1,acadm,pik3cg,pdss2,hadh,hsd17b10,phyh,lpcat3,acbd7,cryl1,acsf2,pgap4,ocrl,rpe65b,mtmr11
4_Summary	Reactome Gene Sets	R-DRE-5389840	Mitochondrial translation elongation	-6.28897	-3.50325	10/53	394122,415142,436701,447945,553711,562963,619204,768305,100126015,100149182,321564,337090,394189,402996,327075,334270,338183,368235,393769,406324,541523,550549,553709,555760,565937,767758,100004874,402810,447895,323003,393326,393905,445322,503760,568888,641495,768199,100009640	mrpl14,mrpl23,mrpl43,mrpl17,mrps24,oxa1l,mrps7,mrpl21,aurkaip1,mrpl58,eif2s1b,rpl4,eif3ja,eif4h,degs1,agk,mars1,yars1,elovl4a,abce1,eif4e2,eif4e1c,mrpl27,mrps30,mrps10,mrpl35,mtrfr,psenen,gpx1b,trappc11,st3gal3a,poglut2,chst10,poc1bl,fut11,poglut1,pgap4,mto1
4_Member	Reactome Gene Sets	R-DRE-5389840	Mitochondrial translation elongation	-6.28897	-3.50325	10/53	394122,415142,436701,447945,553711,562963,619204,768305,100126015,100149182	mrpl14,mrpl23,mrpl43,mrpl17,mrps24,oxa1l,mrps7,mrpl21,aurkaip1,mrpl58
4_Member	Reactome Gene Sets	R-DRE-5419276	Mitochondrial translation termination	-6.20947	-3.44722	10/54	394122,415142,436701,447945,553711,562963,619204,768305,100126015,100149182	mrpl14,mrpl23,mrpl43,mrpl17,mrps24,oxa1l,mrps7,mrpl21,aurkaip1,mrpl58
4_Member	Reactome Gene Sets	R-DRE-5368287	Mitochondrial translation	-6.13175	-3.41297	10/55	394122,415142,436701,447945,553711,562963,619204,768305,100126015,100149182	mrpl14,mrpl23,mrpl43,mrpl17,mrps24,oxa1l,mrps7,mrpl21,aurkaip1,mrpl58
4_Member	Reactome Gene Sets	R-DRE-72766	Translation	-4.96505	-2.35961	14/143	321564,337090,394122,394189,402996,415142,436701,447945,553711,562963,619204,768305,100126015,100149182	eif2s1b,rpl4,mrpl14,eif3ja,eif4h,mrpl23,mrpl43,mrpl17,mrps24,oxa1l,mrps7,mrpl21,aurkaip1,mrpl58
4_Member	GO Biological Processes	GO:0043604	amide biosynthetic process	-4.94721	-2.35961	24/365	321564,327075,334270,337090,338183,368235,393769,394122,394189,402996,406324,415142,436701,447945,541523,550549,553709,553711,555760,565937,619204,767758,100004874,100149182	eif2s1b,degs1,agk,rpl4,mars1,yars1,elovl4a,mrpl14,eif3ja,eif4h,abce1,mrpl23,mrpl43,mrpl17,eif4e2,eif4e1c,mrpl27,mrps24,mrps30,mrps10,mrps7,mrpl35,mtrfr,mrpl58
4_Member	GO Biological Processes	GO:0006412	translation	-4.86609	-2.31485	21/297	321564,337090,338183,368235,394122,394189,402996,406324,415142,436701,447945,541523,550549,553709,553711,555760,565937,619204,767758,100004874,100149182	eif2s1b,rpl4,mars1,yars1,mrpl14,eif3ja,eif4h,abce1,mrpl23,mrpl43,mrpl17,eif4e2,eif4e1c,mrpl27,mrps24,mrps30,mrps10,mrps7,mrpl35,mtrfr,mrpl58
4_Member	GO Biological Processes	GO:0043043	peptide biosynthetic process	-4.75681	-2.23433	21/302	321564,337090,338183,368235,394122,394189,402996,406324,415142,436701,447945,541523,550549,553709,553711,555760,565937,619204,767758,100004874,100149182	eif2s1b,rpl4,mars1,yars1,mrpl14,eif3ja,eif4h,abce1,mrpl23,mrpl43,mrpl17,eif4e2,eif4e1c,mrpl27,mrps24,mrps30,mrps10,mrps7,mrpl35,mtrfr,mrpl58
4_Member	GO Biological Processes	GO:0006518	peptide metabolic process	-4.34406	-1.90513	23/372	321564,337090,338183,368235,394122,394189,402810,402996,406324,415142,436701,447895,447945,541523,550549,553709,553711,555760,565937,619204,767758,100004874,100149182	eif2s1b,rpl4,mars1,yars1,mrpl14,eif3ja,psenen,eif4h,abce1,mrpl23,mrpl43,gpx1b,mrpl17,eif4e2,eif4e1c,mrpl27,mrps24,mrps30,mrps10,mrps7,mrpl35,mtrfr,mrpl58
4_Member	GO Biological Processes	GO:0034645	cellular macromolecule biosynthetic process	-3.77954	-1.45454	29/571	321564,323003,337090,338183,368235,393326,393905,394122,394189,402996,406324,415142,436701,445322,447945,503760,541523,550549,553709,553711,555760,565937,568888,619204,641495,767758,768199,100004874,100149182	eif2s1b,trappc11,rpl4,mars1,yars1,st3gal3a,poglut2,mrpl14,eif3ja,eif4h,abce1,mrpl23,mrpl43,chst10,mrpl17,poc1bl,eif4e2,eif4e1c,mrpl27,mrps24,mrps30,mrps10,fut11,mrps7,poglut1,mrpl35,pgap4,mtrfr,mrpl58
4_Member	GO Biological Processes	GO:0043603	cellular amide metabolic process	-3.50649	-1.32283	26/507	321564,327075,334270,337090,338183,368235,393769,394122,394189,402810,402996,406324,415142,436701,447895,447945,541523,550549,553709,553711,555760,565937,619204,767758,100004874,100149182	eif2s1b,degs1,agk,rpl4,mars1,yars1,elovl4a,mrpl14,eif3ja,psenen,eif4h,abce1,mrpl23,mrpl43,gpx1b,mrpl17,eif4e2,eif4e1c,mrpl27,mrps24,mrps30,mrps10,mrps7,mrpl35,mtrfr,mrpl58
4_Member	GO Biological Processes	GO:0032543	mitochondrial translation	-3.20652	-1.15971	5/29	415142,436701,553711,619204,100149182	mrpl23,mrpl43,mrps24,mrps7,mrpl58
4_Member	GO Biological Processes	GO:0140053	mitochondrial gene expression	-2.97651	-0.999973	6/48	415142,436701,553711,619204,100009640,100149182	mrpl23,mrpl43,mrps24,mrps7,mto1,mrpl58
4_Member	KEGG Pathway	dre03010	Ribosome	-2.28986	-0.499283	9/132	337090,394122,415142,447945,553709,565937,619204,767758,768305	rpl4,mrpl14,mrpl23,mrpl17,mrpl27,mrps10,mrps7,mrpl35,mrpl21
5_Summary	KEGG Pathway	dre01200	Carbon metabolism	-4.28704	-1.86091	12/124	323107,335715,335974,369193,373092,378963,399662,406496,406762,437019,560944,792824,393160,393983,556190,431723,30095,322605,335709,393675,393769,402883,406598,447928,553755,555566,557834,565706,768199,777716,101882209,436747,445322,449829	pgam1a,mdh1ab,got2b,aldocb,glud1b,eno3,mdh1aa,aldoab,pgd,pcca,pfkpa,pgp,tigarb,pfkfb2a,pfkfb4a,tha1,ckma,chpt1,atp5f1d,atp5pd,elovl4a,atp5mf,pik3cg,uck1,atp5fa1,lpcat3,itpa,pde4ba,pgap4,ocrl,mtmr11,ldhbb,chst10,galk1
5_Member	KEGG Pathway	dre01200	Carbon metabolism	-4.28704	-1.86091	12/124	323107,335715,335974,369193,373092,378963,399662,406496,406762,437019,560944,792824	pgam1a,mdh1ab,got2b,aldocb,glud1b,eno3,mdh1aa,aldoab,pgd,pcca,pfkpa,pgp
5_Member	GO Biological Processes	GO:0030388	fructose 1,6-bisphosphate metabolic process	-3.53846	-1.34559	4/14	369193,393160,406496,560944	aldocb,tigarb,aldoab,pfkpa
5_Member	WikiPathways	WP1356	Glycolysis and gluconeogenesis	-3.4	-1.24598	6/41	323107,335715,335974,369193,378963,560944	pgam1a,mdh1ab,got2b,aldocb,eno3,pfkpa
5_Member	KEGG Pathway	dre00051	Fructose and mannose metabolism	-3.29221	-1.215	6/42	369193,393160,393983,406496,556190,560944	aldocb,tigarb,pfkfb2a,aldoab,pfkfb4a,pfkpa
5_Member	GO Biological Processes	GO:0006096	glycolytic process	-2.7112	-0.797496	5/37	323107,369193,378963,406496,560944	pgam1a,aldocb,eno3,aldoab,pfkpa
5_Member	GO Biological Processes	GO:0006757	ATP generation from ADP	-2.7112	-0.797496	5/37	323107,369193,378963,406496,560944	pgam1a,aldocb,eno3,aldoab,pfkpa
5_Member	GO Biological Processes	GO:0046031	ADP metabolic process	-2.51045	-0.653481	5/41	323107,369193,378963,406496,560944	pgam1a,aldocb,eno3,aldoab,pfkpa
5_Member	KEGG Pathway	dre01230	Biosynthesis of amino acids	-2.50108	-0.650417	7/79	323107,335974,369193,378963,406496,431723,560944	pgam1a,got2b,aldocb,eno3,aldoab,tha1,pfkpa
5_Member	GO Biological Processes	GO:0009135	purine nucleoside diphosphate metabolic process	-2.46403	-0.624432	5/42	323107,369193,378963,406496,560944	pgam1a,aldocb,eno3,aldoab,pfkpa
5_Member	GO Biological Processes	GO:0009179	purine ribonucleoside diphosphate metabolic process	-2.46403	-0.624432	5/42	323107,369193,378963,406496,560944	pgam1a,aldocb,eno3,aldoab,pfkpa
5_Member	GO Biological Processes	GO:0016052	carbohydrate catabolic process	-2.40069	-0.577176	6/62	323107,369193,378963,406496,406762,560944	pgam1a,aldocb,eno3,aldoab,pgd,pfkpa
5_Member	GO Biological Processes	GO:0019637	organophosphate metabolic process	-2.34635	-0.534301	24/550	30095,322605,323107,335709,369193,378963,393160,393675,393769,393983,402883,406496,406598,406762,447928,553755,555566,556190,557834,560944,565706,768199,777716,101882209	ckma,chpt1,pgam1a,atp5f1d,aldocb,eno3,tigarb,atp5pd,elovl4a,pfkfb2a,atp5mf,aldoab,pik3cg,pgd,uck1,atp5fa1,lpcat3,pfkfb4a,itpa,pfkpa,pde4ba,pgap4,ocrl,mtmr11
5_Member	GO Biological Processes	GO:0009185	ribonucleoside diphosphate metabolic process	-2.33267	-0.529161	5/45	323107,369193,378963,406496,560944	pgam1a,aldocb,eno3,aldoab,pfkpa
5_Member	GO Biological Processes	GO:0006090	pyruvate metabolic process	-2.2913	-0.499283	5/46	323107,369193,378963,406496,560944	pgam1a,aldocb,eno3,aldoab,pfkpa
5_Member	GO Biological Processes	GO:0009259	ribonucleotide metabolic process	-2.20417	-0.425628	12/213	323107,335709,369193,378963,393675,393769,402883,406496,447928,553755,560944,565706	pgam1a,atp5f1d,aldocb,eno3,atp5pd,elovl4a,atp5mf,aldoab,uck1,atp5fa1,pfkpa,pde4ba
5_Member	KEGG Pathway	dre00030	Pentose phosphate pathway	-2.18317	-0.414017	4/31	369193,406496,406762,560944	aldocb,aldoab,pgd,pfkpa
5_Member	GO Biological Processes	GO:0006165	nucleoside diphosphate phosphorylation	-2.13655	-0.37431	5/50	323107,369193,378963,406496,560944	pgam1a,aldocb,eno3,aldoab,pfkpa
5_Member	Reactome Gene Sets	R-DRE-70326	Glucose metabolism	-2.13347	-0.373511	4/32	369193,378963,399662,560944	aldocb,eno3,mdh1aa,pfkpa
5_Member	GO Biological Processes	GO:0019693	ribose phosphate metabolic process	-2.11163	-0.358431	12/219	323107,335709,369193,378963,393675,393769,402883,406496,447928,553755,560944,565706	pgam1a,atp5f1d,aldocb,eno3,atp5pd,elovl4a,atp5mf,aldoab,uck1,atp5fa1,pfkpa,pde4ba
5_Member	GO Biological Processes	GO:0046939	nucleotide phosphorylation	-2.10032	-0.35158	5/51	323107,369193,378963,406496,560944	pgam1a,aldocb,eno3,aldoab,pfkpa
5_Member	KEGG Pathway	dre00010	Glycolysis / Gluconeogenesis	-2.05514	-0.31081	6/73	323107,369193,378963,406496,436747,560944	pgam1a,aldocb,eno3,aldoab,ldhbb,pfkpa
5_Member	GO Biological Processes	GO:0005975	carbohydrate metabolic process	-2.03846	-0.302811	14/280	323107,335715,369193,378963,393983,399662,406496,406762,436747,445322,449829,556190,560944,777716	pgam1a,mdh1ab,aldocb,eno3,pfkfb2a,mdh1aa,aldoab,pgd,ldhbb,chst10,galk1,pfkfb4a,pfkpa,ocrl
5_Member	GO Biological Processes	GO:0009150	purine ribonucleotide metabolic process	-2.03497	-0.301469	11/197	323107,335709,369193,378963,393675,393769,402883,406496,553755,560944,565706	pgam1a,atp5f1d,aldocb,eno3,atp5pd,elovl4a,atp5mf,aldoab,atp5fa1,pfkpa,pde4ba
6_Summary	GO Biological Processes	GO:0070585	protein localization to mitochondrion	-4.12934	-1.74441	7/43	282676,334270,394157,445082,553588,562963,795154,393833,393354,553660,554103,556917,606683,100009663,100330558,393125,394131,432373,541406,553620	hspd1,agk,bcs1l,dnajc15,mffb,oxa1l,immp1l,slc25a20,cisd2,ndufs5,cox7a2a,mtx1a,sco2,atg9a,smim20,nup155,pex5,ipo11,lamp2,neurl1b
6_Member	GO Biological Processes	GO:0070585	protein localization to mitochondrion	-4.12934	-1.74441	7/43	282676,334270,394157,445082,553588,562963,795154	hspd1,agk,bcs1l,dnajc15,mffb,oxa1l,immp1l
6_Member	GO Biological Processes	GO:0072655	establishment of protein localization to mitochondrion	-4.12934	-1.74441	7/43	282676,334270,394157,445082,553588,562963,795154	hspd1,agk,bcs1l,dnajc15,mffb,oxa1l,immp1l
6_Member	GO Biological Processes	GO:0006839	mitochondrial transport	-3.70631	-1.41679	8/66	282676,334270,393833,394157,445082,553588,562963,795154	hspd1,agk,slc25a20,bcs1l,dnajc15,mffb,oxa1l,immp1l
6_Member	GO Biological Processes	GO:0007005	mitochondrion organization	-2.99662	-1.01253	14/219	282676,334270,393354,394157,445082,553588,553660,554103,556917,562963,606683,795154,100009663,100330558	hspd1,agk,cisd2,bcs1l,dnajc15,mffb,ndufs5,cox7a2a,mtx1a,oxa1l,sco2,immp1l,atg9a,smim20
6_Member	GO Biological Processes	GO:0072594	establishment of protein localization to organelle	-2.94534	-0.972529	12/173	282676,334270,393125,394131,394157,432373,445082,541406,553588,553620,562963,795154	hspd1,agk,nup155,pex5,bcs1l,ipo11,dnajc15,lamp2,mffb,neurl1b,oxa1l,immp1l
6_Member	GO Biological Processes	GO:0006626	protein targeting to mitochondrion	-2.65858	-0.757464	5/38	282676,334270,445082,553588,795154	hspd1,agk,dnajc15,mffb,immp1l
6_Member	GO Biological Processes	GO:0090151	establishment of protein localization to mitochondrial membrane	-2.56794	-0.691295	3/12	334270,394157,562963	agk,bcs1l,oxa1l
7_Summary	GO Biological Processes	GO:0006415	translational termination	-3.85491	-1.51288	3/5	406324,100004874,100149182,393354,541406,553677,100002293,100009663	abce1,mtrfr,mrpl58,cisd2,lamp2,twf2b,endog,atg9a
7_Member	GO Biological Processes	GO:0006415	translational termination	-3.85491	-1.51288	3/5	406324,100004874,100149182	abce1,mtrfr,mrpl58
7_Member	GO Biological Processes	GO:0022411	cellular component disassembly	-2.40216	-0.577176	8/104	393354,406324,541406,553677,100002293,100004874,100009663,100149182	cisd2,abce1,lamp2,twf2b,endog,mtrfr,atg9a,mrpl58
7_Member	GO Biological Processes	GO:0032984	protein-containing complex disassembly	-2.03052	-0.299156	5/53	406324,541406,553677,100004874,100149182	abce1,lamp2,twf2b,mtrfr,mrpl58
8_Summary	Reactome Gene Sets	R-DRE-1592230	Mitochondrial biogenesis	-3.70191	-1.41679	5/23	373092,393675,402883,415158,553755,335709,447928,557834	glud1b,atp5pd,atp5mf,cycsb,atp5fa1,atp5f1d,uck1,itpa
8_Member	Reactome Gene Sets	R-DRE-1592230	Mitochondrial biogenesis	-3.70191	-1.41679	5/23	373092,393675,402883,415158,553755	glud1b,atp5pd,atp5mf,cycsb,atp5fa1
8_Member	GO Biological Processes	GO:0015986	proton motive force-driven ATP synthesis	-2.82059	-0.873016	4/21	335709,393675,402883,553755	atp5f1d,atp5pd,atp5mf,atp5fa1
8_Member	GO Biological Processes	GO:0009141	nucleoside triphosphate metabolic process	-2.54686	-0.673699	6/58	335709,393675,402883,447928,553755,557834	atp5f1d,atp5pd,atp5mf,uck1,atp5fa1,itpa
8_Member	GO Biological Processes	GO:0006754	ATP biosynthetic process	-2.52899	-0.664084	4/25	335709,393675,402883,553755	atp5f1d,atp5pd,atp5mf,atp5fa1
8_Member	GO Biological Processes	GO:0009201	ribonucleoside triphosphate biosynthetic process	-2.46403	-0.624432	5/42	335709,393675,402883,447928,553755	atp5f1d,atp5pd,atp5mf,uck1,atp5fa1
8_Member	GO Biological Processes	GO:0009199	ribonucleoside triphosphate metabolic process	-2.2913	-0.499283	5/46	335709,393675,402883,447928,553755	atp5f1d,atp5pd,atp5mf,uck1,atp5fa1
8_Member	Reactome Gene Sets	R-DRE-163210	Formation of ATP by chemiosmotic coupling	-2.27597	-0.490244	3/15	393675,402883,553755	atp5pd,atp5mf,atp5fa1
8_Member	Reactome Gene Sets	R-DRE-8949613	Cristae formation	-2.27597	-0.490244	3/15	393675,402883,553755	atp5pd,atp5mf,atp5fa1
8_Member	GO Biological Processes	GO:0009142	nucleoside triphosphate biosynthetic process	-2.13655	-0.37431	5/50	335709,393675,402883,447928,553755	atp5f1d,atp5pd,atp5mf,uck1,atp5fa1
8_Member	GO Biological Processes	GO:0009145	purine nucleoside triphosphate biosynthetic process	-2.03957	-0.302811	4/34	335709,393675,402883,553755	atp5f1d,atp5pd,atp5mf,atp5fa1
8_Member	GO Biological Processes	GO:0009206	purine ribonucleoside triphosphate biosynthetic process	-2.03957	-0.302811	4/34	335709,393675,402883,553755	atp5f1d,atp5pd,atp5mf,atp5fa1
9_Summary	KEGG Pathway	dre00280	Valine, leucine and isoleucine degradation	-3.43925	-1.29587	7/55	405863,406283,437019,445121,450078,541388,569980,436747	mccc2,acadm,pcca,hadh,hsd17b10,dbt,bckdhb,ldhbb
9_Member	KEGG Pathway	dre00280	Valine, leucine and isoleucine degradation	-3.43925	-1.29587	7/55	405863,406283,437019,445121,450078,541388,569980	mccc2,acadm,pcca,hadh,hsd17b10,dbt,bckdhb
9_Member	KEGG Pathway	dre00640	Propanoate metabolism	-2.18317	-0.414017	4/31	436747,437019,541388,569980	ldhbb,pcca,dbt,bckdhb
9_Member	GO Biological Processes	GO:0009081	branched-chain amino acid metabolic process	-2.11717	-0.361727	3/17	405863,541388,569980	mccc2,dbt,bckdhb
10_Summary	Reactome Gene Sets	R-DRE-9707564	Cytoprotection by HMOX1	-3.35025	-1.24598	6/41	415158,436968,445037,560294,569770,606683,323055,100001198,30188,30749,321585,326687,326884,393337,403015,404615,406632,406715,415202,436837,445191,553571,573095,768124	cycsb,cox6b1,hbba2,tbl1x,cox8b,sco2,ywhaba,prkaa1,ccne1,nr5a2,psmc6,psma4,psmc4,prelid1a,psma2b,med8,cnot9,cdk2,psmd4a,gtf2h3,med20,tp53rk,psmb3,ints9
10_Member	Reactome Gene Sets	R-DRE-9707564	Cytoprotection by HMOX1	-3.35025	-1.24598	6/41	415158,436968,445037,560294,569770,606683	cycsb,cox6b1,hbba2,tbl1x,cox8b,sco2
10_Member	Reactome Gene Sets	R-DRE-5628897	TP53 Regulates Metabolic Genes	-2.6249	-0.730026	6/56	323055,415158,436968,569770,606683,100001198	ywhaba,cycsb,cox6b1,cox8b,sco2,prkaa1
10_Member	Reactome Gene Sets	R-DRE-212436	Generic Transcription Pathway	-2.5839	-0.701261	22/467	30188,30749,321585,323055,326687,326884,393337,403015,404615,406632,406715,415158,415202,436837,436968,445191,553571,560294,569770,573095,606683,100001198	ccne1,nr5a2,psmc6,ywhaba,psma4,psmc4,prelid1a,psma2b,med8,cnot9,cdk2,cycsb,psmd4a,gtf2h3,cox6b1,med20,tp53rk,tbl1x,cox8b,psmb3,sco2,prkaa1
10_Member	Reactome Gene Sets	R-DRE-3700989	Transcriptional Regulation by TP53	-2.26824	-0.484925	12/209	30188,323055,393337,406632,406715,415158,436837,436968,553571,569770,606683,100001198	ccne1,ywhaba,prelid1a,cnot9,cdk2,cycsb,gtf2h3,cox6b1,tp53rk,cox8b,sco2,prkaa1
10_Member	Reactome Gene Sets	R-DRE-73857	RNA Polymerase II Transcription	-2.1378	-0.37431	23/541	30188,30749,321585,323055,326687,326884,393337,403015,404615,406632,406715,415158,415202,436837,436968,445191,553571,560294,569770,573095,606683,768124,100001198	ccne1,nr5a2,psmc6,ywhaba,psma4,psmc4,prelid1a,psma2b,med8,cnot9,cdk2,cycsb,psmd4a,gtf2h3,cox6b1,med20,tp53rk,tbl1x,cox8b,psmb3,sco2,ints9,prkaa1
11_Summary	GO Biological Processes	GO:0006003	fructose 2,6-bisphosphate metabolic process	-3.32673	-1.23513	3/7	393160,393983,556190	tigarb,pfkfb2a,pfkfb4a
11_Member	GO Biological Processes	GO:0006003	fructose 2,6-bisphosphate metabolic process	-3.32673	-1.23513	3/7	393160,393983,556190	tigarb,pfkfb2a,pfkfb4a
12_Summary	GO Biological Processes	GO:0006122	mitochondrial electron transport, ubiquinol to cytochrome c	-3.13055	-1.11623	3/8	406359,436768,100333064,353247,393478,415164,436968,554103,563476,569770	uqcrfs1,uqcrq,uqcr10,tnnc1a,cox6b2,acte1,cox6b1,cox7a2a,cox7b,cox8b
12_Member	GO Biological Processes	GO:0006122	mitochondrial electron transport, ubiquinol to cytochrome c	-3.13055	-1.11623	3/8	406359,436768,100333064	uqcrfs1,uqcrq,uqcr10
12_Member	KEGG Pathway	dre04260	Cardiac muscle contraction	-3.08684	-1.08327	10/122	353247,393478,406359,415164,436768,436968,554103,563476,569770,100333064	tnnc1a,cox6b2,uqcrfs1,acte1,uqcrq,cox6b1,cox7a2a,cox7b,cox8b,uqcr10
13_Summary	GO Biological Processes	GO:1990542	mitochondrial transmembrane transport	-3.03484	-1.03917	7/64	282676,321611,334757,337675,445082,548335,568740,415189	hspd1,mpc2b,sfxn2,slc25a12,dnajc15,micu2,slc25a18,slc25a11
13_Member	GO Biological Processes	GO:1990542	mitochondrial transmembrane transport	-3.03484	-1.03917	7/64	282676,321611,334757,337675,445082,548335,568740	hspd1,mpc2b,sfxn2,slc25a12,dnajc15,micu2,slc25a18
13_Member	GO Biological Processes	GO:0015740	C4-dicarboxylate transport	-2.56794	-0.691295	3/12	337675,415189,568740	slc25a12,slc25a11,slc25a18
13_Member	GO Biological Processes	GO:0006835	dicarboxylic acid transport	-2.19365	-0.41982	3/16	337675,415189,568740	slc25a12,slc25a11,slc25a18
14_Summary	KEGG Pathway	dre00630	Glyoxylate and dicarboxylate metabolism	-2.94055	-0.971439	5/33	335715,399662,437019,497183,792824	mdh1ab,mdh1aa,pcca,grhpra,pgp
14_Member	KEGG Pathway	dre00630	Glyoxylate and dicarboxylate metabolism	-2.94055	-0.971439	5/33	335715,399662,437019,497183,792824	mdh1ab,mdh1aa,pcca,grhpra,pgp
15_Summary	GO Biological Processes	GO:0017004	cytochrome complex assembly	-2.52899	-0.664084	4/25	394157,562963,606683,100330558,553660	bcs1l,oxa1l,sco2,smim20,ndufs5
15_Member	GO Biological Processes	GO:0017004	cytochrome complex assembly	-2.52899	-0.664084	4/25	394157,562963,606683,100330558	bcs1l,oxa1l,sco2,smim20
15_Member	GO Biological Processes	GO:0033617	mitochondrial cytochrome c oxidase assembly	-2.19365	-0.41982	3/16	562963,606683,100330558	oxa1l,sco2,smim20
15_Member	GO Biological Processes	GO:0008535	respiratory chain complex IV assembly	-2.11717	-0.361727	3/17	562963,606683,100330558	oxa1l,sco2,smim20
15_Member	GO Biological Processes	GO:0033108	mitochondrial respiratory chain complex assembly	-2.06499	-0.318459	5/52	394157,553660,562963,606683,100330558	bcs1l,ndufs5,oxa1l,sco2,smim20
16_Summary	GO Biological Processes	GO:0009068	aspartate family amino acid catabolic process	-2.36502	-0.544127	3/14	335974,402822,431723	got2b,gcat,tha1
16_Member	GO Biological Processes	GO:0009068	aspartate family amino acid catabolic process	-2.36502	-0.544127	3/14	335974,402822,431723	got2b,gcat,tha1
17_Summary	Reactome Gene Sets	R-DRE-3928665	EPH-ephrin mediated repulsion of cells	-2.34485	-0.534301	4/28	30687,30688,334632,402810	epha4l,ephb4a,ap2b1,psenen
17_Member	Reactome Gene Sets	R-DRE-3928665	EPH-ephrin mediated repulsion of cells	-2.34485	-0.534301	4/28	30687,30688,334632,402810	epha4l,ephb4a,ap2b1,psenen
18_Summary	GO Biological Processes	GO:0006413	translational initiation	-2.33211	-0.529161	6/64	321564,394189,402996,406324,541523,550549	eif2s1b,eif3ja,eif4h,abce1,eif4e2,eif4e1c
18_Member	GO Biological Processes	GO:0006413	translational initiation	-2.33211	-0.529161	6/64	321564,394189,402996,406324,541523,550549	eif2s1b,eif3ja,eif4h,abce1,eif4e2,eif4e1c

## Sheet: Supplementary Table 2
Fig. 1g (bottom)	Negative correlation between 90Dpci wound area measurements and 7Dpci bulk RNAseq results
GroupID	Category	Term	Description	LogP	Log(q-value)	InTerm_InList	Genes	Symbols
1_Summary	Reactome Gene Sets	R-DRE-163200	Respiratory electron transport, ATP synthesis by chemiosmotic coupling, and heat production by uncoupling proteins.	-10.7657	-6.72469	16/91	393187,393497,393675,393720,402883,406359,415158,436768,445042,503714,569770,606683,751638,100003850,100005158,100333064,550579,286779,393935,406726,563476,335715,558925,334420,553655,406496,407673	dmac2l,ndufa11,atp5pd,ndufv2,atp5mf,uqcrfs1,cycsb,uqcrq,ndufa7,ndufaf1,cox8b,sco2,cox5b2,ndufaf2,cox11,uqcr10,idh3g,atp6v1h,atp6v1d,ndufa4a,cox7b,mdh1ab,uqcc3,ugp2b,pygma,aldoab,rpia
1_Member	Reactome Gene Sets	R-DRE-163200	Respiratory electron transport, ATP synthesis by chemiosmotic coupling, and heat production by uncoupling proteins.	-10.7657	-6.72469	16/91	393187,393497,393675,393720,402883,406359,415158,436768,445042,503714,569770,606683,751638,100003850,100005158,100333064	dmac2l,ndufa11,atp5pd,ndufv2,atp5mf,uqcrfs1,cycsb,uqcrq,ndufa7,ndufaf1,cox8b,sco2,cox5b2,ndufaf2,cox11,uqcr10
1_Member	Reactome Gene Sets	R-DRE-1428517	The citric acid (TCA) cycle and respiratory electron transport	-9.40259	-5.66262	17/128	393187,393497,393675,393720,402883,406359,415158,436768,445042,503714,550579,569770,606683,751638,100003850,100005158,100333064	dmac2l,ndufa11,atp5pd,ndufv2,atp5mf,uqcrfs1,cycsb,uqcrq,ndufa7,ndufaf1,idh3g,cox8b,sco2,cox5b2,ndufaf2,cox11,uqcr10
1_Member	Reactome Gene Sets	R-DRE-611105	Respiratory electron transport	-8.92241	-5.35854	13/73	393497,393720,406359,415158,436768,445042,503714,569770,606683,751638,100003850,100005158,100333064	ndufa11,ndufv2,uqcrfs1,cycsb,uqcrq,ndufa7,ndufaf1,cox8b,sco2,cox5b2,ndufaf2,cox11,uqcr10
1_Member	KEGG Pathway	dre00190	Oxidative phosphorylation	-7.96394	-4.54897	16/139	286779,393497,393675,393720,393935,402883,406359,406726,415158,436768,445042,563476,569770,751638,100005158,100333064	atp6v1h,ndufa11,atp5pd,ndufv2,atp6v1d,atp5mf,uqcrfs1,ndufa4a,cycsb,uqcrq,ndufa7,cox7b,cox8b,cox5b2,cox11,uqcr10
1_Member	GO Biological Processes	GO:0009060	aerobic respiration	-7.891	-4.54897	13/88	335715,393720,402883,406359,436768,445042,503714,550579,558925,563476,569770,751638,100333064	mdh1ab,ndufv2,atp5mf,uqcrfs1,uqcrq,ndufa7,ndufaf1,idh3g,uqcc3,cox7b,cox8b,cox5b2,uqcr10
1_Member	GO Biological Processes	GO:0006119	oxidative phosphorylation	-7.69508	-4.43223	11/61	393720,402883,406359,436768,445042,503714,558925,563476,569770,751638,100333064	ndufv2,atp5mf,uqcrfs1,uqcrq,ndufa7,ndufaf1,uqcc3,cox7b,cox8b,cox5b2,uqcr10
1_Member	GO Biological Processes	GO:0015980	energy derivation by oxidation of organic compounds	-7.38052	-4.18462	15/133	334420,335715,393720,402883,406359,436768,445042,503714,550579,553655,558925,563476,569770,751638,100333064	ugp2b,mdh1ab,ndufv2,atp5mf,uqcrfs1,uqcrq,ndufa7,ndufaf1,idh3g,pygma,uqcc3,cox7b,cox8b,cox5b2,uqcr10
1_Member	GO Biological Processes	GO:0045333	cellular respiration	-7.00241	-3.8645	13/104	335715,393720,402883,406359,436768,445042,503714,550579,558925,563476,569770,751638,100333064	mdh1ab,ndufv2,atp5mf,uqcrfs1,uqcrq,ndufa7,ndufaf1,idh3g,uqcc3,cox7b,cox8b,cox5b2,uqcr10
1_Member	GO Biological Processes	GO:0006091	generation of precursor metabolites and energy	-6.85633	-3.76957	17/188	334420,335715,393720,402883,406359,406496,407673,436768,445042,503714,550579,553655,558925,563476,569770,751638,100333064	ugp2b,mdh1ab,ndufv2,atp5mf,uqcrfs1,aldoab,rpia,uqcrq,ndufa7,ndufaf1,idh3g,pygma,uqcc3,cox7b,cox8b,cox5b2,uqcr10
1_Member	WikiPathways	WP1339	Electron transport chain	-6.11328	-3.07228	11/86	393187,393675,393720,406359,406726,436768,445042,563476,569770,100005158,100333064	dmac2l,atp5pd,ndufv2,uqcrfs1,ndufa4a,uqcrq,ndufa7,cox7b,cox8b,cox11,uqcr10
1_Member	GO Biological Processes	GO:0046034	ATP metabolic process	-6.02183	-3.02223	13/126	393675,393720,402883,406359,406496,436768,445042,503714,558925,563476,569770,751638,100333064	atp5pd,ndufv2,atp5mf,uqcrfs1,aldoab,uqcrq,ndufa7,ndufaf1,uqcc3,cox7b,cox8b,cox5b2,uqcr10
1_Member	GO Biological Processes	GO:0019646	aerobic electron transport chain	-5.61931	-2.65749	8/46	393720,406359,436768,445042,503714,558925,751638,100333064	ndufv2,uqcrfs1,uqcrq,ndufa7,ndufaf1,uqcc3,cox5b2,uqcr10
1_Member	GO Biological Processes	GO:0042775	mitochondrial ATP synthesis coupled electron transport	-5.54553	-2.61848	8/47	393720,406359,436768,445042,503714,558925,751638,100333064	ndufv2,uqcrfs1,uqcrq,ndufa7,ndufaf1,uqcc3,cox5b2,uqcr10
1_Member	GO Biological Processes	GO:0042773	ATP synthesis coupled electron transport	-5.33498	-2.44011	8/50	393720,406359,436768,445042,503714,558925,751638,100333064	ndufv2,uqcrfs1,uqcrq,ndufa7,ndufaf1,uqcc3,cox5b2,uqcr10
1_Member	GO Biological Processes	GO:0006122	mitochondrial electron transport, ubiquinol to cytochrome c	-5.04883	-2.23829	4/8	406359,436768,558925,100333064	uqcrfs1,uqcrq,uqcc3,uqcr10
1_Member	GO Biological Processes	GO:0022904	respiratory electron transport chain	-4.62272	-1.86048	8/62	393720,406359,436768,445042,503714,558925,751638,100333064	ndufv2,uqcrfs1,uqcrq,ndufa7,ndufaf1,uqcc3,cox5b2,uqcr10
1_Member	GO Biological Processes	GO:0022900	electron transport chain	-4.3264	-1.60763	8/68	393720,406359,436768,445042,503714,558925,751638,100333064	ndufv2,uqcrfs1,uqcrq,ndufa7,ndufaf1,uqcc3,cox5b2,uqcr10
1_Member	Reactome Gene Sets	R-DRE-6799198	Complex I biogenesis	-2.96039	-0.499179	5/41	393497,393720,445042,503714,100003850	ndufa11,ndufv2,ndufa7,ndufaf1,ndufaf2
1_Member	GO Biological Processes	GO:0006120	mitochondrial electron transport, NADH to ubiquinone	-2.1362	0	3/21	393720,445042,503714	ndufv2,ndufa7,ndufaf1
2_Summary	Reactome Gene Sets	R-DRE-5389840	Mitochondrial translation elongation	-5.13901	-2.2741	8/53	394122,415142,436701,503880,553711,562963,768305,100149182,100009640,321564,337090,334420,338183,368235,393326,393905,405839,436596,445322,503760,550549,562739,767758,768199,100004874,447895	mrpl14,mrpl23,mrpl43,mrps35,mrps24,oxa1l,mrpl21,mrpl58,mto1,eif2s1b,rpl4,ugp2b,mars1,yars1,st3gal3a,poglut2,eif2b2,zdhhc24,chst10,poc1bl,eif4e1c,galnt14,mrpl35,pgap4,mtrfr,gpx1b
2_Member	Reactome Gene Sets	R-DRE-5389840	Mitochondrial translation elongation	-5.13901	-2.2741	8/53	394122,415142,436701,503880,553711,562963,768305,100149182	mrpl14,mrpl23,mrpl43,mrps35,mrps24,oxa1l,mrpl21,mrpl58
2_Member	Reactome Gene Sets	R-DRE-5419276	Mitochondrial translation termination	-5.07662	-2.23974	8/54	394122,415142,436701,503880,553711,562963,768305,100149182	mrpl14,mrpl23,mrpl43,mrps35,mrps24,oxa1l,mrpl21,mrpl58
2_Member	Reactome Gene Sets	R-DRE-5368287	Mitochondrial translation	-5.0156	-2.22988	8/55	394122,415142,436701,503880,553711,562963,768305,100149182	mrpl14,mrpl23,mrpl43,mrps35,mrps24,oxa1l,mrpl21,mrpl58
2_Member	GO Biological Processes	GO:0032543	mitochondrial translation	-3.67851	-1.01772	5/29	415142,436701,503880,553711,100149182	mrpl23,mrpl43,mrps35,mrps24,mrpl58
2_Member	GO Biological Processes	GO:0140053	mitochondrial gene expression	-3.51719	-0.874136	6/48	415142,436701,503880,553711,100009640,100149182	mrpl23,mrpl43,mrps35,mrps24,mto1,mrpl58
2_Member	Reactome Gene Sets	R-DRE-72766	Translation	-3.34033	-0.761728	10/143	321564,337090,394122,415142,436701,503880,553711,562963,768305,100149182	eif2s1b,rpl4,mrpl14,mrpl23,mrpl43,mrps35,mrps24,oxa1l,mrpl21,mrpl58
2_Member	GO Biological Processes	GO:0034645	cellular macromolecule biosynthetic process	-2.78274	-0.404502	22/571	321564,334420,337090,338183,368235,393326,393905,394122,405839,415142,436596,436701,445322,503760,503880,550549,553711,562739,767758,768199,100004874,100149182	eif2s1b,ugp2b,rpl4,mars1,yars1,st3gal3a,poglut2,mrpl14,eif2b2,mrpl23,zdhhc24,mrpl43,chst10,poc1bl,mrps35,eif4e1c,mrps24,galnt14,mrpl35,pgap4,mtrfr,mrpl58
2_Member	GO Biological Processes	GO:0006412	translation	-2.71427	-0.345375	14/297	321564,337090,338183,368235,394122,405839,415142,436701,503880,550549,553711,767758,100004874,100149182	eif2s1b,rpl4,mars1,yars1,mrpl14,eif2b2,mrpl23,mrpl43,mrps35,eif4e1c,mrps24,mrpl35,mtrfr,mrpl58
2_Member	GO Biological Processes	GO:0043043	peptide biosynthetic process	-2.64752	-0.287768	14/302	321564,337090,338183,368235,394122,405839,415142,436701,503880,550549,553711,767758,100004874,100149182	eif2s1b,rpl4,mars1,yars1,mrpl14,eif2b2,mrpl23,mrpl43,mrps35,eif4e1c,mrps24,mrpl35,mtrfr,mrpl58
2_Member	GO Biological Processes	GO:0006518	peptide metabolic process	-2.23123	-0.00977193	15/372	321564,337090,338183,368235,394122,405839,415142,436701,447895,503880,550549,553711,767758,100004874,100149182	eif2s1b,rpl4,mars1,yars1,mrpl14,eif2b2,mrpl23,mrpl43,gpx1b,mrps35,eif4e1c,mrps24,mrpl35,mtrfr,mrpl58
3_Summary	GO Biological Processes	GO:1990542	mitochondrial transmembrane transport	-4.52022	-1.78025	8/64	282676,334757,387000,436940,445082,548335,559037,100359374,553588,562963,393497,503714,558925,606683,100009663,100330558,393125,541406,553365,553620	hspd1,sfxn2,slc25a37,slc25a36a,dnajc15,micu2,grpel1,bcl2l16,mffb,oxa1l,ndufa11,ndufaf1,uqcc3,sco2,atg9a,smim20,nup155,lamp2,gnptab,neurl1b
3_Member	GO Biological Processes	GO:1990542	mitochondrial transmembrane transport	-4.52022	-1.78025	8/64	282676,334757,387000,436940,445082,548335,559037,100359374	hspd1,sfxn2,slc25a37,slc25a36a,dnajc15,micu2,grpel1,bcl2l16
3_Member	GO Biological Processes	GO:0070585	protein localization to mitochondrion	-2.86527	-0.46773	5/43	282676,445082,553588,559037,562963	hspd1,dnajc15,mffb,grpel1,oxa1l
3_Member	GO Biological Processes	GO:0072655	establishment of protein localization to mitochondrion	-2.86527	-0.46773	5/43	282676,445082,553588,559037,562963	hspd1,dnajc15,mffb,grpel1,oxa1l
3_Member	GO Biological Processes	GO:0007005	mitochondrion organization	-2.44782	-0.17025	11/219	282676,393497,445082,503714,553588,558925,559037,562963,606683,100009663,100330558	hspd1,ndufa11,dnajc15,ndufaf1,mffb,uqcc3,grpel1,oxa1l,sco2,atg9a,smim20
3_Member	GO Biological Processes	GO:0006626	protein targeting to mitochondrion	-2.22334	-0.00841816	4/38	282676,445082,553588,559037	hspd1,dnajc15,mffb,grpel1
3_Member	GO Biological Processes	GO:0072594	establishment of protein localization to organelle	-2.1895	0	9/173	282676,393125,445082,541406,553365,553588,553620,559037,562963	hspd1,nup155,dnajc15,lamp2,gnptab,mffb,neurl1b,grpel1,oxa1l
3_Member	GO Biological Processes	GO:0006839	mitochondrial transport	-2.05314	0	5/66	282676,445082,553588,559037,562963	hspd1,dnajc15,mffb,grpel1,oxa1l
4_Summary	Reactome Gene Sets	R-DRE-1592230	Mitochondrial biogenesis	-4.18505	-1.48647	5/23	373092,393187,393675,402883,415158,393497,393720,445042,415197,447928,557834,558925	glud1b,dmac2l,atp5pd,atp5mf,cycsb,ndufa11,ndufv2,ndufa7,nudt15,uck1,itpa,uqcc3
4_Member	Reactome Gene Sets	R-DRE-1592230	Mitochondrial biogenesis	-4.18505	-1.48647	5/23	373092,393187,393675,402883,415158	glud1b,dmac2l,atp5pd,atp5mf,cycsb
4_Member	WikiPathways	WP1335	Oxidative phosphorylation	-3.46746	-0.841439	6/49	393187,393497,393675,393720,402883,445042	dmac2l,ndufa11,atp5pd,ndufv2,atp5mf,ndufa7
4_Member	GO Biological Processes	GO:0009141	nucleoside triphosphate metabolic process	-3.06877	-0.558791	6/58	393675,402883,415197,447928,557834,558925	atp5pd,atp5mf,nudt15,uck1,itpa,uqcc3
4_Member	Reactome Gene Sets	R-DRE-163210	Formation of ATP by chemiosmotic coupling	-2.56497	-0.231539	3/15	393187,393675,402883	dmac2l,atp5pd,atp5mf
4_Member	Reactome Gene Sets	R-DRE-8949613	Cristae formation	-2.56497	-0.231539	3/15	393187,393675,402883	dmac2l,atp5pd,atp5mf
4_Member	GO Biological Processes	GO:0009144	purine nucleoside triphosphate metabolic process	-2.14362	0	4/40	393675,402883,415197,558925	atp5pd,atp5mf,nudt15,uqcc3
4_Member	GO Biological Processes	GO:0009201	ribonucleoside triphosphate biosynthetic process	-2.06859	0	4/42	393675,402883,447928,558925	atp5pd,atp5mf,uck1,uqcc3
5_Summary	Reactome Gene Sets	R-DRE-9707564	Cytoprotection by HMOX1	-3.90418	-1.22491	6/41	415158,560294,569770,606683,751638,100005158,326687	cycsb,tbl1x,cox8b,sco2,cox5b2,cox11,psma4
5_Member	Reactome Gene Sets	R-DRE-9707564	Cytoprotection by HMOX1	-3.90418	-1.22491	6/41	415158,560294,569770,606683,751638,100005158	cycsb,tbl1x,cox8b,sco2,cox5b2,cox11
5_Member	Reactome Gene Sets	R-DRE-5628897	TP53 Regulates Metabolic Genes	-2.35485	-0.106242	5/56	415158,569770,606683,751638,100005158	cycsb,cox8b,sco2,cox5b2,cox11
5_Member	Reactome Gene Sets	R-DRE-9711123	Cellular response to chemical stress	-2.14127	0	7/116	326687,415158,560294,569770,606683,751638,100005158	psma4,cycsb,tbl1x,cox8b,sco2,cox5b2,cox11
6_Summary	GO Biological Processes	GO:0044282	small molecule catabolic process	-3.44772	-0.838087	12/192	334101,368912,373092,393714,394135,406283,445182,550521,559295,777716,777765,100537991,555566,101882209,335715,338183,368235,378742,393528,406496,550579,557710,564111,791592,553804	eci1,echs1,glud1b,cdo1,hibadhb,acadm,auh,phyh,ada2b,ocrl,gk5,prodhb,lpcat3,mtmr11,mdh1ab,mars1,yars1,marc1,lias,aldoab,idh3g,si:ch211-212d10.2,mcat,kyat1,mcee
6_Member	GO Biological Processes	GO:0044282	small molecule catabolic process	-3.44772	-0.838087	12/192	334101,368912,373092,393714,394135,406283,445182,550521,559295,777716,777765,100537991	eci1,echs1,glud1b,cdo1,hibadhb,acadm,auh,phyh,ada2b,ocrl,gk5,prodhb
6_Member	GO Biological Processes	GO:0019395	fatty acid oxidation	-3.16846	-0.632608	5/37	334101,368912,406283,445182,550521	eci1,echs1,acadm,auh,phyh
6_Member	GO Biological Processes	GO:0030258	lipid modification	-3.04349	-0.558791	8/104	334101,368912,406283,445182,550521,555566,777716,101882209	eci1,echs1,acadm,auh,phyh,lpcat3,ocrl,mtmr11
6_Member	GO Biological Processes	GO:0046395	carboxylic acid catabolic process	-2.98048	-0.50768	9/132	334101,368912,373092,393714,394135,406283,445182,550521,100537991	eci1,echs1,glud1b,cdo1,hibadhb,acadm,auh,phyh,prodhb
6_Member	GO Biological Processes	GO:0016054	organic acid catabolic process	-2.93432	-0.484387	9/134	334101,368912,373092,393714,394135,406283,445182,550521,100537991	eci1,echs1,glud1b,cdo1,hibadhb,acadm,auh,phyh,prodhb
6_Member	GO Biological Processes	GO:0034440	lipid oxidation	-2.91215	-0.476043	5/42	334101,368912,406283,445182,550521	eci1,echs1,acadm,auh,phyh
6_Member	GO Biological Processes	GO:0009062	fatty acid catabolic process	-2.86527	-0.46773	5/43	334101,368912,406283,445182,550521	eci1,echs1,acadm,auh,phyh
6_Member	GO Biological Processes	GO:0043436	oxoacid metabolic process	-2.83093	-0.443146	19/458	334101,335715,338183,368235,368912,373092,378742,393528,393714,394135,406283,406496,445182,550521,550579,557710,564111,791592,100537991	eci1,mdh1ab,mars1,yars1,echs1,glud1b,marc1,lias,cdo1,hibadhb,acadm,aldoab,auh,phyh,idh3g,si:ch211-212d10.2,mcat,kyat1,prodhb
6_Member	Reactome Gene Sets	R-DRE-77289	Mitochondrial Fatty Acid Beta-Oxidation	-2.56497	-0.231539	3/15	368912,406283,564111	echs1,acadm,mcat
6_Member	GO Biological Processes	GO:0006635	fatty acid beta-oxidation	-2.54791	-0.231184	4/31	334101,368912,406283,445182	eci1,echs1,acadm,auh
6_Member	GO Biological Processes	GO:0072329	monocarboxylic acid catabolic process	-2.53215	-0.223547	5/51	334101,368912,406283,445182,550521	eci1,echs1,acadm,auh,phyh
6_Member	GO Biological Processes	GO:0006082	organic acid metabolic process	-2.50227	-0.208142	19/490	334101,335715,338183,368235,368912,373092,378742,393528,393714,394135,406283,406496,445182,550521,550579,557710,564111,791592,100537991	eci1,mdh1ab,mars1,yars1,echs1,glud1b,marc1,lias,cdo1,hibadhb,acadm,aldoab,auh,phyh,idh3g,si:ch211-212d10.2,mcat,kyat1,prodhb
6_Member	KEGG Pathway	dre00280	Valine, leucine and isoleucine degradation	-2.3887	-0.125857	5/55	368912,394135,406283,445182,553804	echs1,hibadhb,acadm,auh,mcee
6_Member	GO Biological Processes	GO:0019752	carboxylic acid metabolic process	-2.16373	0	17/452	334101,335715,338183,368235,368912,373092,393528,393714,394135,406283,406496,445182,550521,550579,564111,791592,100537991	eci1,mdh1ab,mars1,yars1,echs1,glud1b,lias,cdo1,hibadhb,acadm,aldoab,auh,phyh,idh3g,mcat,kyat1,prodhb
7_Summary	GO Biological Processes	GO:0042026	protein refolding	-3.37842	-0.784584	4/19	282676,373085,393586,796767,406753	hspd1,hspa9,hsc70,hspb11,derl1
7_Member	GO Biological Processes	GO:0042026	protein refolding	-3.37842	-0.784584	4/19	282676,373085,393586,796767	hspd1,hspa9,hsc70,hspb11
7_Member	GO Biological Processes	GO:0034620	cellular response to unfolded protein	-2.10555	0	4/41	282676,373085,393586,406753	hspd1,hspa9,hsc70,derl1
8_Summary	GO Biological Processes	GO:0033108	mitochondrial respiratory chain complex assembly	-3.32532	-0.761445	6/52	393497,503714,558925,562963,606683,100330558	ndufa11,ndufaf1,uqcc3,oxa1l,sco2,smim20
8_Member	GO Biological Processes	GO:0033108	mitochondrial respiratory chain complex assembly	-3.32532	-0.761445	6/52	393497,503714,558925,562963,606683,100330558	ndufa11,ndufaf1,uqcc3,oxa1l,sco2,smim20
8_Member	GO Biological Processes	GO:0017004	cytochrome complex assembly	-2.90426	-0.476043	4/25	558925,562963,606683,100330558	uqcc3,oxa1l,sco2,smim20
8_Member	GO Biological Processes	GO:0033617	mitochondrial cytochrome c oxidase assembly	-2.48098	-0.195861	3/16	562963,606683,100330558	oxa1l,sco2,smim20
8_Member	GO Biological Processes	GO:0008535	respiratory chain complex IV assembly	-2.40285	-0.132705	3/17	562963,606683,100330558	oxa1l,sco2,smim20
9_Summary	Reactome Gene Sets	R-DRE-8856825	Cargo recognition for clathrin-mediated endocytosis	-3.19278	-0.643145	6/55	334175,393698,415163,553536,569403,100148085,777716	hgs,cops5,vamp3,necap2,grk3,ap2s1,ocrl
9_Member	Reactome Gene Sets	R-DRE-8856825	Cargo recognition for clathrin-mediated endocytosis	-3.19278	-0.643145	6/55	334175,393698,415163,553536,569403,100148085	hgs,cops5,vamp3,necap2,grk3,ap2s1
9_Member	Reactome Gene Sets	R-DRE-8856828	Clathrin-mediated endocytosis	-3.05413	-0.558791	7/80	334175,393698,415163,553536,569403,777716,100148085	hgs,cops5,vamp3,necap2,grk3,ocrl,ap2s1
10_Summary	GO Biological Processes	GO:1901135	carbohydrate derivative metabolic process	-3.04708	-0.558791	24/617	334420,393160,393326,393641,393675,393905,393983,402883,406496,407673,415197,445322,447928,503760,553365,553804,558925,559295,562739,568099,613246,768199,777765,100126024,445071,557834,322605,555566,777716,799492,101882209	ugp2b,tigarb,st3gal3a,aprt,atp5pd,poglut2,pfkfb2a,atp5mf,aldoab,rpia,nudt15,chst10,uck1,poc1bl,gnptab,mcee,uqcc3,ada2b,galnt14,dsela,mpi,pgap4,gk5,zgc:174895,nadk2,itpa,chpt1,lpcat3,ocrl,ckmt2b,mtmr11
10_Member	GO Biological Processes	GO:1901135	carbohydrate derivative metabolic process	-3.04708	-0.558791	24/617	334420,393160,393326,393641,393675,393905,393983,402883,406496,407673,415197,445322,447928,503760,553365,553804,558925,559295,562739,568099,613246,768199,777765,100126024	ugp2b,tigarb,st3gal3a,aprt,atp5pd,poglut2,pfkfb2a,atp5mf,aldoab,rpia,nudt15,chst10,uck1,poc1bl,gnptab,mcee,uqcc3,ada2b,galnt14,dsela,mpi,pgap4,gk5,zgc:174895
10_Member	GO Biological Processes	GO:0055086	nucleobase-containing small molecule metabolic process	-2.32698	-0.0853194	14/328	334420,393641,393675,402883,406496,415197,445071,447928,553804,557834,558925,559295,613246,100126024	ugp2b,aprt,atp5pd,atp5mf,aldoab,nudt15,nadk2,uck1,mcee,itpa,uqcc3,ada2b,mpi,zgc:174895
10_Member	GO Biological Processes	GO:0019637	organophosphate metabolic process	-2.29547	-0.0606503	20/550	322605,393160,393641,393675,393983,402883,406496,407673,415197,445071,447928,553804,555566,557834,558925,768199,777716,777765,799492,101882209	chpt1,tigarb,aprt,atp5pd,pfkfb2a,atp5mf,aldoab,rpia,nudt15,nadk2,uck1,mcee,lpcat3,itpa,uqcc3,pgap4,ocrl,gk5,ckmt2b,mtmr11
11_Summary	KEGG Pathway	dre01200	Carbon metabolism	-2.55576	-0.231184	8/124	335715,368912,373092,406496,407673,550579,553804,792824	mdh1ab,echs1,glud1b,aldoab,rpia,idh3g,mcee,pgp
11_Member	KEGG Pathway	dre01200	Carbon metabolism	-2.55576	-0.231184	8/124	335715,368912,373092,406496,407673,550579,553804,792824	mdh1ab,echs1,glud1b,aldoab,rpia,idh3g,mcee,pgp
12_Summary	GO Biological Processes	GO:0005975	carbohydrate metabolic process	-2.50095	-0.208142	13/280	334420,335715,393983,406496,407673,445322,449829,553365,553655,613246,777716,777765,100003570	ugp2b,mdh1ab,pfkfb2a,aldoab,rpia,chst10,galk1,gnptab,pygma,mpi,ocrl,gk5,man2b2
12_Member	GO Biological Processes	GO:0005975	carbohydrate metabolic process	-2.50095	-0.208142	13/280	334420,335715,393983,406496,407673,445322,449829,553365,553655,613246,777716,777765,100003570	ugp2b,mdh1ab,pfkfb2a,aldoab,rpia,chst10,galk1,gnptab,pygma,mpi,ocrl,gk5,man2b2
12_Member	GO Biological Processes	GO:0044262	cellular carbohydrate metabolic process	-2.27267	-0.0445831	6/83	334420,449829,553365,553655,777716,777765	ugp2b,galk1,gnptab,pygma,ocrl,gk5
13_Summary	GO Biological Processes	GO:0043069	negative regulation of programmed cell death	-2.37361	-0.117943	9/162	334446,335819,373114,378478,393160,393698,436609,445283,100359374	heatr1,naa38,cflara,egfra,tigarb,cops5,hax1,ciapin1,bcl2l16
13_Member	GO Biological Processes	GO:0043069	negative regulation of programmed cell death	-2.37361	-0.117943	9/162	334446,335819,373114,378478,393160,393698,436609,445283,100359374	heatr1,naa38,cflara,egfra,tigarb,cops5,hax1,ciapin1,bcl2l16
13_Member	GO Biological Processes	GO:0060548	negative regulation of cell death	-2.06603	0	9/181	334446,335819,373114,378478,393160,393698,436609,445283,100359374	heatr1,naa38,cflara,egfra,tigarb,cops5,hax1,ciapin1,bcl2l16
14_Summary	GO Biological Processes	GO:0046649	lymphocyte activation	-2.1962	0	5/61	30280,282676,369197,373103,100270764	jak1,hspd1,stat5a,pak1,cd40
14_Member	GO Biological Processes	GO:0046649	lymphocyte activation	-2.1962	0	5/61	30280,282676,369197,373103,100270764	jak1,hspd1,stat5a,pak1,cd40
15_Summary	KEGG Pathway	dre00051	Fructose and mannose metabolism	-2.06859	0	4/42	393160,393983,406496,613246	tigarb,pfkfb2a,aldoab,mpi
15_Member	KEGG Pathway	dre00051	Fructose and mannose metabolism	-2.06859	0	4/42	393160,393983,406496,613246	tigarb,pfkfb2a,aldoab,mpi

## Sheet: Supplementary Table 3
Extended Data Fig. 3g	Upregulated genes in the 7dpci NA compared to the 7dpci SAT
id "logFC" "logCPM" "LR" "PValue" "FDR" "symbol"
1 "ENSDARG00000095351" 9.87079718269205 3.95190782672387 132.309042616973 1.28049870137315e-30 1.25969059747584e-27 "CU914776.1"
2 "ENSDARG00000068621" 9.48128354156643 3.57813364224197 156.26366559664 7.41397456365225e-36 1.45869949539858e-32 "si:ch211-181d7.3"
3 "ENSDARG00000110173" 9.33220240249582 5.25307031499388 291.95090301124 1.8684308775891e-65 1.47045510066262e-61 "BX323861.3"
4 "ENSDARG00000038881" 9.31844792358837 3.42122173557332 122.905507858217 1.46250729962986e-28 1.27888138312078e-25 "acaa2"
5 "ENSDARG00000051710" 9.28450343536489 3.38694762623979 108.460690557594 2.13033724634605e-25 1.5241594662494e-22 "CR339041.1"
6 "ENSDARG00000099419" 8.17394100275014 2.3522827742606 83.4016442068104 6.69662733480834e-20 3.76446122321012e-17 "CABZ01025780.1"
7 "ENSDARG00000061585" 7.7107628687427 1.94088558426712 62.7554042961787 2.34038521299636e-15 5.41730341949452e-13 "cyp4v7"
8 "ENSDARG00000068966" 7.47115797756259 3.44090864729145 132.659467838791 1.07329540689509e-30 1.20669069318062e-27 "si:ch211-261n11.7"
9 "ENSDARG00000062943" 7.39180393873721 1.66890307220391 55.3660454636951 1.00049835032932e-13 1.67530255682804e-11 "taco1"
10 "ENSDARG00000045788" 7.22234979719254 1.52651108939574 48.0830844872325 4.08535760271005e-12 5.44945158192001e-10 "avpr1ab"
11 "ENSDARG00000097513" 7.02431597770924 3.77100962743168 138.048316656412 7.1125035962344e-32 9.32923388372745e-29 "CT573383.1"
12 "ENSDARG00000023759" 6.96338347738042 3.71673370309901 113.659028474315 1.54758043463651e-26 1.21794580205894e-23 "zgc:73226"
13 "ENSDARG00000060126" 6.87550895819778 1.24360401305764 41.913709137267 9.53914863858385e-11 9.50292402350062e-09 "acyp1"
14 "ENSDARG00000096522" 6.83984307697679 1.21608788584536 42.5308101601887 6.95775531615602e-11 7.20493872870366e-09 "si:ch211-176g6.1"
15 "ENSDARG00000028087" 6.77287215920174 2.78183748159337 75.4276300319432 3.79048451362808e-18 1.42052919629776e-15 "aldh2.2"
16 "ENSDARG00000098800" 6.12398105177081 2.92033682630787 102.37859441153 4.5863061664237e-24 3.00785246081288e-21 "znf1156"
17 "ENSDARG00000079962" 5.76381833650973 1.87981489695797 41.0205973493102 1.50633326726174e-10 1.37847009457557e-08 "doc2d"
18 "ENSDARG00000090833" 5.60862823447303 4.17985679887762 158.52361127248 2.37810248769264e-36 6.23855552604702e-33 "igfbp6b"
19 "ENSDARG00000058830" 5.55532227083603 2.39988644004967 66.8234937155906 2.96938110906743e-16 8.98808820321565e-14 "zdhhc3b"
20 "ENSDARG00000099911" 5.27202701566102 2.61770888280412 72.3776475435626 1.77715512654349e-17 5.82758785245719e-15 "lrrc8c"
21 "ENSDARG00000068969" 5.23183924856916 2.57606429959502 76.1623120687572 2.61281052125576e-18 1.08225362117278e-15 "zgc:153759"
22 "ENSDARG00000098821" 5.04261872530883 1.95539288639567 56.8090075899563 4.80261498944414e-14 8.39923999265008e-12 "sec14l1"
23 "ENSDARG00000077180" 4.30814913360269 2.10759097842273 52.0307572108716 5.46380543207152e-13 8.43140171576527e-11 "slc37a4b"
24 "ENSDARG00000103849" 4.16991022795379 6.07882555588991 180.823034943836 3.20420736831313e-41 1.26085559943122e-37 "mdh1ab"
25 "ENSDARG00000101749" 3.88538621911252 1.76093737355661 37.371747309233 9.76261711928226e-10 7.24828271025957e-08 "zgc:92161"
26 "ENSDARG00000058508" 3.82113485134465 3.9411082085413 82.3887571732127 1.11787854263632e-19 5.86513608703188e-17 "cfap70"
27 "ENSDARG00000069735" 3.75234720832067 7.21247005040019 79.8796478352211 3.97924326094363e-19 1.73981358131257e-16 "hbaa2"
28 "ENSDARG00000021287" 3.56984592038264 1.76262933469133 35.4259338573397 2.64935716249674e-09 1.76698651430926e-07 "rab7b"
29 "ENSDARG00000042535" 3.55450825397915 6.45631047610786 17.0120284671365 3.71437647351528e-05 0.00069600340110869 "actc1a"
30 "ENSDARG00000111701" 3.50707075221288 3.25297971437438 57.2560132170692 3.82617489761744e-14 7.00278987075563e-12 "lbh"
31 "ENSDARG00000102733" 3.46669165219406 2.64385215767393 32.7278624232636 1.06006746871156e-08 6.58719239572881e-07 "EMC4"
32 "ENSDARG00000076312" 3.21215096033617 6.80442378495544 144.765835881482 2.41632484581939e-33 3.80329530731972e-30 "myot"
33 "ENSDARG00000055477" 3.14091002148341 1.43667179163558 24.8218073242882 6.28820277491925e-07 2.36785434634519e-05 "pelo"
34 "ENSDARG00000067796" 3.04143294990658 2.17542264789384 37.6794559962152 8.33780657794677e-10 6.30947478542703e-08 "clpxb"
35 "ENSDARG00000075263" 3.00361030726371 5.20936385547004 14.049527980797 0.00017805851788216 0.00258070080245423 "ankrd1a"
36 "ENSDARG00000042172" 2.97740584294011 3.96493130036521 81.291413703404 1.94770959071114e-19 9.58029654931043e-17 "c7a"
37 "ENSDARG00000069878" 2.93915842095715 1.48765343957921 21.1313293114843 4.28859172479641e-06 0.00011558635915804 "snu13a"
38 "ENSDARG00000061761" 2.92806962393496 1.64912434680336 18.8436879457918 1.41879829511248e-05 0.00031902693092957 "opa3"
39 "ENSDARG00000038107" 2.86370816268008 3.83207855943853 65.9057571696409 4.73007975725622e-16 1.28364578240022e-13 "sgcg"
40 "ENSDARG00000102356" 2.82988497300189 2.68368507637327 38.4563277076844 5.59927404447276e-10 4.42160665019073e-08 "scp2b"
41 "ENSDARG00000016733" 2.80584677897473 3.20355731457409 7.72204676148524 0.00545505176435431 0.038816729452229 "psat1"
42 "ENSDARG00000111625" 2.78715995767447 2.29442056656512 18.3115507708298 1.87566448846496e-05 0.00039469196588821 "wu:fc75a09"
43 "ENSDARG00000055518" 2.71665227249337 2.74006824951734 29.044263248528 7.07432812633399e-08 3.61525729573042e-06 "pygma"
44 "ENSDARG00000098186" 2.69876583907571 1.78357607846597 26.1797152472981 3.11073102640764e-07 1.29531498295387e-05 "TMEM19"
45 "ENSDARG00000099753" 2.69148242822995 1.63316228389933 18.6847458760118 1.5421125292588e-05 0.00033526037583609 "zgc:63863"
46 "ENSDARG00000001754" 2.60817729432905 2.42920285807363 24.5548944935383 7.22226568338247e-07 2.63144587630648e-05 "noc2l"
47 "ENSDARG00000108060" 2.55428323872885 1.91939872621177 23.0558336905718 1.57364304516156e-06 5.05492684302917e-05 "LO017771.1"
48 "ENSDARG00000004262" 2.52604003354092 2.52063817350585 21.1358142138374 4.2785668280839e-06 0.00011558635915804 "cyp46a1.2"
49 "ENSDARG00000045612" 2.46833289433159 3.66245335995973 25.2243920572745 5.1032670444838e-07 1.95915666537012e-05 "lrrc10"
50 "ENSDARG00000059811" 2.45687847531634 3.26777302790425 40.2959563692832 2.18260256728775e-10 1.96006025819751e-08 "smpd5"
51 "ENSDARG00000069734" 2.43759228852914 9.04383715659607 65.4130055015845 6.07367461289787e-16 1.59332730678354e-13 "hbba2"
52 "ENSDARG00000041411" 2.42021242891672 2.28284963963339 26.5297663870688 2.59508512237131e-07 1.1339375142403e-05 "rad51"
53 "ENSDARG00000100952" 2.37598960475163 3.79149054361403 33.4281629131636 7.39453884479024e-09 4.77008366463108e-07 "wu:fj16a03"
54 "ENSDARG00000101380" 2.3505923672322 3.05779582677814 28.6585687514475 8.63311369719517e-08 4.2731197985488e-06 "cryabb"
55 "ENSDARG00000044420" 2.33308072321832 4.6027394319927 60.213234101423 8.51179753556133e-15 1.8104823406721e-12 "dnajc19"
56 "ENSDARG00000007722" 2.30946685807442 2.66462476966229 26.7616272636258 2.30162648084652e-07 1.02337855391311e-05 "nudt8"
57 "ENSDARG00000016160" 2.30552165079107 2.41898043587143 21.5291160194255 3.48497117118327e-06 9.65729687225785e-05 "gmpr"
58 "ENSDARG00000058865" 2.30213634879284 2.26913773076418 25.514041178016 4.39175130361314e-07 1.71104370096215e-05 "endog"
59 "ENSDARG00000095698" 2.28581414801259 2.81752022019251 11.1117332025143 0.00085783288362978 0.00914546866851663 "si:dkey-228a15.1"
60 "ENSDARG00000105630" 2.27980568077592 5.12106034458257 58.0516700480602 2.55322605822545e-14 5.02347226955857e-12 "alpk3b"
61 "ENSDARG00000027355" 2.22816871030889 5.52760279955052 19.7949222714575 8.62114001760028e-06 0.00020876422134927 "slc25a4"
62 "ENSDARG00000003035" 2.18791685472517 6.38494752452613 55.3215204027105 1.02341967441805e-13 1.67798184118126e-11 "hspa9"
63 "ENSDARG00000045230" 2.18718879149239 9.15163234253874 87.9328849340336 6.771349616405e-21 4.0992708831621e-18 "cox6b1"
64 "ENSDARG00000057884" 2.17464407162857 1.41188445107759 14.9585081903397 0.00010990136759722 0.00173679470479956 "zgc:114174"
65 "ENSDARG00000113111" 2.17328092669784 2.24054783599138 14.6963579880778 0.00012629020354004 0.0019336651787162 "ENSDARG00000113111"
66 "ENSDARG00000036888" 2.15781688294123 2.23869218090593 18.765370889476 1.47827055474173e-05 0.00032705587159166 "zgc:153935"
67 "ENSDARG00000116806" 2.15442560720181 2.00746240724851 13.4262146496122 0.00024813230170193 0.00339027988610112 "CU693479.1"
68 "ENSDARG00000116524" 2.13177952631029 3.83824422778966 19.4821256173431 1.01545471960105e-05 0.00023574757828227 "zgc:103700"
69 "ENSDARG00000114226" 2.12610008760878 2.06606699328602 16.1002194988477 6.00770725409453e-05 0.00104372309248839 "CABZ01102109.1"
70 "ENSDARG00000055632" 2.12552966572416 3.7288517391981 24.6831132676131 6.75736684582474e-07 2.49673601298783e-05 "smtnl"
71 "ENSDARG00000089187" 2.12500459910913 3.91974119691301 26.863777637379 2.18312431325063e-07 9.87424617544967e-06 "wfdc2"
72 "ENSDARG00000074301" 2.1227507741107 3.57164196033569 21.0787003742177 4.40800700278291e-06 0.00011830744753841 "cth"
73 "ENSDARG00000006257" 2.11907544902553 2.69155304344747 20.2351825970723 6.84818193560098e-06 0.00017152890557079 "vldlr"
74 "ENSDARG00000099038" 2.11858542581312 1.80486512111237 12.79850647587 0.00034689617751782 0.00453949499353192 "kcng1"
75 "ENSDARG00000102257" 2.11049864547811 1.88836860617976 15.1985910861299 9.67755974395349e-05 0.00155751319396552 "soul3"
76 "ENSDARG00000060522" 2.11000521664483 3.25720869353419 26.2220888194257 3.04321572475698e-07 1.27394190179986e-05 "rfk"
77 "ENSDARG00000087780" 2.09354995573519 2.3188606025919 17.3427587082138 3.12085141389295e-05 0.00059647489234339 "tiam2a"
78 "ENSDARG00000056913" 2.07912374199968 5.46203246873445 37.1846832964554 1.07454468424502e-09 7.8302469120447e-08 "pcolcea"
79 "ENSDARG00000009250" 2.07904764927427 7.83958091212863 75.0139001713283 4.6741167099282e-18 1.67205902305159e-15 "etfb"
80 "ENSDARG00000055620" 2.07718454484437 4.68350581682492 37.9363133869301 7.30920323171848e-10 5.58479897413829e-08 "acad9"
81 "ENSDARG00000086336" 2.06684210316254 1.56770987639532 14.3226179872781 0.0001540033670705 0.00228249811458545 "si:ch211-157b11.12"
82 "ENSDARG00000036375" 2.06591479693642 1.76910336070967 12.7069888318819 0.00036429154374816 0.0047388007426414 "cyfip2"
83 "ENSDARG00000016687" 2.02812181221381 8.95807060722729 42.2021091194307 8.23111997248536e-11 8.30498899787946e-09 "acadvl"
84 "ENSDARG00000103740" 2.02626811505065 6.88479034079407 67.2300125190497 2.41607909971964e-16 7.60581700591744e-14 "fundc2"
85 "ENSDARG00000042737" 2.00923740498006 1.98233394816308 18.7435179484351 1.49530760506942e-05 0.00032780141648736 "slc52a3"
86 "ENSDARG00000069453" 2.00149442407137 2.69753954224487 18.0126376335832 2.19443325622769e-05 0.00044741424161948 "zgc:113314"
87 "ENSDARG00000071076" 1.9966375100182 2.18907386589741 19.932595081105 8.0220912746496e-06 0.0001954608617074 "ldhbb"
88 "ENSDARG00000100774" 1.99251075903012 2.12101782289946 17.0389819259287 3.66202404972969e-05 0.00068783124752679 "cmc4"
89 "ENSDARG00000035005" 1.97833358062264 2.71868971017661 15.3547391982686 8.90971574917819e-05 0.00145476064203387 "bag2"
90 "ENSDARG00000037895" 1.93878746620345 4.66077363552133 39.5719360543244 3.16194666305356e-10 2.67575486432597e-08 "ramp2"
91 "ENSDARG00000117253" 1.92421627983923 2.13592226298304 16.4198970457448 5.07497141497292e-05 0.00092182443773964 "BX088707.3"
92 "ENSDARG00000088040" 1.9058812818794 4.00058836989324 5.97598301838729 0.0145019956731954 0.0804303776941842 "si:dkeyp-27c8.2"
93 "ENSDARG00000011555" 1.90497273952235 5.37588015869884 45.4734051927842 1.54725510104748e-11 1.764767774673e-09 "spag7"
94 "ENSDARG00000014244" 1.90221360506313 3.25818569799574 29.0275581339299 7.13559493485846e-08 3.62304078305394e-06 "rbmx"
95 "ENSDARG00000104448" 1.89845023712193 1.90344900466579 14.9793293731624 0.00010869532378895 0.00172119154571237 "zgc:77287"
96 "ENSDARG00000058873" 1.88602976719548 1.82350741553696 9.14737519303637 0.00249075105424159 0.0211458584648126 "ptpdc1b"
97 "ENSDARG00000076780" 1.88303356583173 3.99709476052728 35.6792210763147 2.32632118717221e-09 1.57828859853839e-07 "acadsb"
98 "ENSDARG00000052958" 1.88278492078621 6.75839500396821 12.7966550956459 0.00034723964245314 0.00453949499353192 "nppb"
99 "ENSDARG00000098746" 1.8824807341456 2.74033533416807 13.4349129962123 0.00024698443839686 0.00338046526988401 "dhrs13l1"
100 "ENSDARG00000053835" 1.88207415556837 3.70545744926848 14.3081258566156 0.0001551935084896 0.00229581374400968 "plekhh1"
101 "ENSDARG00000056270" 1.87993504698396 2.78308625225895 23.614625624169 1.17689592576127e-06 3.92464870158526e-05 "atpaf2"
102 "ENSDARG00000037835" 1.87941326720028 2.65475164624192 12.6136737222577 0.00038293514679056 0.00491631256972556 "polr3k"
103 "ENSDARG00000043740" 1.87740644358124 2.72675597336673 13.4810673762783 0.00024098267770034 0.00332142499737609 "efcab11"
104 "ENSDARG00000003854" 1.87450811818519 9.54515866768718 26.5084047093206 2.62394019171873e-07 1.1339375142403e-05 "acsl1b"
105 "ENSDARG00000060854" 1.87245489962673 3.5314532973122 22.1220495247204 2.55854051708379e-06 7.51911648383144e-05 "kctd3"
106 "ENSDARG00000013371" 1.86031481333189 2.99749705732183 24.9270541478753 5.95409785963894e-07 2.26370773697384e-05 "isoc2"
107 "ENSDARG00000093448" 1.84220125747309 7.65980589156258 49.885234222926 1.6300675478227e-12 2.37567251877123e-10 "mpc1"
108 "ENSDARG00000008100" 1.83676960892305 4.85234163430348 19.7523074483061 8.81551972311787e-06 0.00021151872018578 "slc7a10a"
109 "ENSDARG00000098584" 1.83470550769382 4.57472153880176 22.8462325817618 1.75492984216677e-06 5.43815614246832e-05 "CABZ01102240.1"
110 "ENSDARG00000117407" 1.82609215280904 1.41490337183148 9.81194897162613 0.00173381668894693 0.0159083246810357 "AL954191.2"
111 "ENSDARG00000035913" 1.80768301216932 3.19451635436121 7.95157988716603 0.00480454162087934 0.0349784852509902 "yars1"
112 "ENSDARG00000063911" 1.8017283516323 14.909527084321 62.0840759697451 3.29101936749669e-15 7.19453400616638e-13 "mt-atp6"
113 "ENSDARG00000089221" 1.7958143575143 2.4483177248138 13.9922065219375 0.00018356994963556 0.00263630566356178 "si:ch211-195o20.7"
114 "ENSDARG00000074904" 1.79555513697091 3.2129027176199 21.3285828896227 3.86919235611594e-06 0.00010573105500914 "si:ch211-253b8.5"
115 "ENSDARG00000076017" 1.79235980550394 2.17542682784796 11.641517227397 0.00064495975470169 0.00731388079179009 "tmem69"
116 "ENSDARG00000021184" 1.79128893944273 5.70736713826754 29.7702280764761 4.86404510459895e-08 2.67692552260096e-06 "rbfox1l"
117 "ENSDARG00000099448" 1.75574298465459 2.02589769703604 11.9134783120358 0.00055729242860261 0.00656570570823742 "sh3d21"
118 "ENSDARG00000069615" 1.75238658643306 5.62594479851369 31.0268639125591 2.54481711912384e-08 1.47262578878711e-06 "ckmt2a"
119 "ENSDARG00000071040" 1.73170768141249 3.27506486452347 18.5458328696374 1.65867447305596e-05 0.0003547219593193 "smim8"
120 "ENSDARG00000037097" 1.71943822999326 2.06627010141455 7.01647980235723 0.008076285579698 0.0521414007483374 "slc7a2"
121 "ENSDARG00000090086" 1.71926528957291 1.71039701958436 9.80551785403318 0.00173989035464595 0.0159312299619531 "rab11bb"
122 "ENSDARG00000009837" 1.71589788160688 1.70475864186961 11.5919642833851 0.00066237411166927 0.00746336771413386 "agk"
123 "ENSDARG00000097855" 1.71404873036346 2.62168552995044 18.913698495055 1.36767060764849e-05 0.00031018927038022 "BX323586.3"
124 "ENSDARG00000103959" 1.71238765968337 3.25747743548825 19.1397229999576 1.21489877674054e-05 0.00027713777892603 "pak1"
125 "ENSDARG00000100718" 1.70916178124292 2.85175356328397 16.8676991558039 4.00778403547608e-05 0.00074742323126058 "me2"
126 "ENSDARG00000041720" 1.7062374672758 3.57395595641806 26.6962231504492 2.38086437004985e-07 1.04678226772583e-05 "arpc5la"
127 "ENSDARG00000069674" 1.70503181720317 1.43380699262877 9.72619901772251 0.00181659773625032 0.0164897626116379 "tmem230b"
128 "ENSDARG00000012311" 1.70060195260394 1.52547321518634 9.67429894885717 0.00186863558593761 0.0168070423558045 "myoz2a"
129 "ENSDARG00000056122" 1.69981289427177 1.69294537856193 9.4068556758546 0.00216175621595244 0.0189877471200287 "gdi1"
130 "ENSDARG00000016691" 1.69951211833055 2.22328523245114 8.75732400183107 0.00308361173297746 0.0250185817923017 "cd9b"
131 "ENSDARG00000028000" 1.69689882753426 6.30317513486656 42.9120800729601 5.72560137097001e-11 6.25840038743528e-09 "pfkpa"
132 "ENSDARG00000030781" 1.69326770020093 4.71517405374153 17.3541494836521 3.10220202161827e-05 0.00059547146122282 "acads"
133 "ENSDARG00000077372" 1.69124700393995 3.29410829053299 17.8642121797933 2.37240805866398e-05 0.00047508527790548 "tfr1b"
134 "ENSDARG00000012388" 1.68536975600374 9.37272589848702 62.6529178846185 2.46539432275003e-15 5.54361523429793e-13 "cox4i1l"
135 "ENSDARG00000034757" 1.68536108922559 4.17376361414008 32.8549395329485 9.92984407840367e-09 6.25182983176295e-07 "zdhhc2"
136 "ENSDARG00000113820" 1.68195567655051 2.79862363291912 14.7928425195157 0.00011999006065338 0.00186994411354881 "cyp46a1.4"
137 "ENSDARG00000008237" 1.67460112335369 4.45865299370567 11.7071663260941 0.00062259857089163 0.0070909562270871 "sars1"
138 "ENSDARG00000086512" 1.67318162412493 2.20183594495601 13.590364834361 0.00022734943980603 0.00317241150935012 "prodhb"
139 "ENSDARG00000075422" 1.66209263653378 1.82077488719981 10.6560297319398 0.00109712645260456 0.011069724592305 "MRPL49"
140 "ENSDARG00000003109" 1.66189266358889 6.1392301533714 22.8212494608797 1.77789066478279e-06 5.48705863993748e-05 "rcan1a"
141 "ENSDARG00000068655" 1.65925893388412 1.97032238817227 6.6386993048949 0.00997867637678227 0.0609366480577621 "dnlz"
142 "ENSDARG00000035264" 1.64908660862069 3.34260839628737 24.1719090073998 8.81080912262909e-07 3.10786198962595e-05 "riok2"
143 "ENSDARG00000045091" 1.64465624736786 2.43963042823219 16.3940774526731 5.14457256930873e-05 0.00093075370391861 "mrpl10"
144 "ENSDARG00000013794" 1.63956865394542 2.3274193872933 7.04273186188229 0.00795875452270544 0.0515517679783471 "klf11b"
145 "ENSDARG00000093688" 1.6384222863039 1.95682034378541 5.61934444127456 0.0177632919580001 0.0938235622211146 "CU074419.2"
146 "ENSDARG00000056160" 1.63747680723805 6.49279284226383 16.5066720744684 4.84791783729404e-05 0.00088522304824835 "hspd1"
147 "ENSDARG00000070961" 1.63548042897857 4.82413706557754 26.0082462075799 3.39962166832307e-07 1.39349075675534e-05 "lepr"
148 "ENSDARG00000043666" 1.61451325196897 2.46358030533342 12.139532879071 0.00049364138974706 0.00595429132524931 "abt1"
149 "ENSDARG00000079167" 1.60732284401843 2.90842909439688 13.219027307966 0.00027712139745423 0.0037344955444603 "si:ch211-230g15.5"
150 "ENSDARG00000024478" 1.60523527585822 6.46512772196277 38.1067964598696 6.6976428954762e-10 5.16769113601938e-08 "mpc2"
151 "ENSDARG00000040944" 1.60235605115346 1.63190131997534 9.21243678598285 0.00240376524929383 0.0206750082097732 "ntd5"
152 "ENSDARG00000062054" 1.60120811365767 5.23417253895777 25.2849046925951 4.94564164184381e-07 1.90795096673092e-05 "cpt1ab"
153 "ENSDARG00000102877" 1.60065384238946 1.54783524370675 8.65050781161146 0.00326970214662958 0.0260450970586789 "bphl"
154 "ENSDARG00000021059" 1.59730777746238 7.8346586855781 46.151626454693 1.09446120436118e-11 1.26667789387096e-09 "alas1"
155 "ENSDARG00000088862" 1.5952615749173 1.7068731108308 9.89892531519891 0.00165375320104509 0.0153682500719376 "stxbp6"
156 "ENSDARG00000039052" 1.59321589175033 2.73906411445039 13.011374234266 0.00030960464883721 0.00413682272724769 "klhl40a"
157 "ENSDARG00000007955" 1.59110138934305 3.0979031589892 11.1555181339153 0.00083782087061124 0.00900771892310179 "iars1"
158 "ENSDARG00000045858" 1.58879632438378 4.23758164281289 26.7324713221202 2.33661740305844e-07 1.03309994168932e-05 "tigarb"
159 "ENSDARG00000104384" 1.58802996453341 2.8973831000017 12.1958110086603 0.00047896948303023 0.00582610483995047 "agbl1"
160 "ENSDARG00000007916" 1.58633184498355 2.30315030891004 12.6653845633125 0.00037248790665363 0.0047978393213815 "xpnpep3"
161 "ENSDARG00000101251" 1.58564453897749 8.42948009285063 47.2551382567395 6.23223969211716e-12 7.86017996571059e-10 "ldha"
162 "ENSDARG00000036135" 1.58315221987061 3.62656604695676 14.0953457162078 0.00017377323805131 0.00253728271514622 "bbox1"
163 "ENSDARG00000045105" 1.58121877059271 3.8780769374656 25.8235358005181 3.74098829836213e-07 1.50212132184234e-05 "foxn2b"
164 "ENSDARG00000045660" 1.57743857512359 1.69134531767054 8.87029959667838 0.002898475691931 0.0237987240671704 "hic1l"
165 "ENSDARG00000078707" 1.57481804459879 3.13483200763641 20.5168288334664 5.91092713971341e-06 0.00015289142187005 "sema7a"
166 "ENSDARG00000055470" 1.57044471661428 1.95706258829523 5.74068302277016 0.0165763452361414 0.0887454673526756 "cdc16"
167 "ENSDARG00000012674" 1.57035366715675 4.43026852062938 22.0645910266206 2.63628090071461e-06 7.6842706254163e-05 "rpusd4"
168 "ENSDARG00000053110" 1.56934075476482 3.43418534096389 12.1487598847679 0.00049120515050864 0.00594920723919084 "pkib"
169 "ENSDARG00000100954" 1.56362614767995 3.47682927190213 6.59447687090268 0.0102295609389786 0.0620440898949671 "wars1"
170 "ENSDARG00000099997" 1.5584063627638 4.2548005730844 29.6059226545885 5.29429229980494e-08 2.85648838290337e-06 "cox20"
171 "ENSDARG00000042929" 1.55590684851353 2.17974689207282 9.48021359776111 0.00207699784027469 0.0184283799356954 "tmem120b"
172 "ENSDARG00000102412" 1.55168164949394 4.09341022768534 15.787850904835 7.08560344760684e-05 0.00119153203274927 "eci2"
173 "ENSDARG00000056108" 1.55047628441281 7.80374601719058 24.6841710639839 6.75365899092846e-07 2.49673601298783e-05 "ndufa4"
174 "ENSDARG00000023287" 1.5480401183023 1.93857483446196 8.21352598615901 0.00415792767155081 0.0310169580806681 "hsd17b3"
175 "ENSDARG00000006128" 1.54526826059594 3.39644539994845 11.5970798156514 0.00066055459458812 0.00745848588150441 "cep170aa"
176 "ENSDARG00000099617" 1.54332247602418 3.11283911492551 16.2452893634994 5.56477802598641e-05 0.00098859600597095 "sdr39u1"
177 "ENSDARG00000063910" 1.53156458023475 10.2371206353255 16.1306849469952 5.91183892239264e-05 0.00102934009555819 "mt-atp8"
178 "ENSDARG00000101178" 1.53107525284464 5.80638373703617 17.6941880155949 2.59418024548536e-05 0.00051040496329924 "sh3rf2"
179 "ENSDARG00000070426" 1.53075427681047 6.91286526754761 7.96590501681706 0.00476666522541655 0.0347348660407669 "chac1"
180 "ENSDARG00000016864" 1.5264508438889 3.52768888026304 9.99552783008589 0.00156920844555215 0.0148433539260762 "farsb"
181 "ENSDARG00000068262" 1.52641631777895 4.29719144522789 17.2319208196414 3.3083071157989e-05 0.00062738257834547 "vamp5"
182 "ENSDARG00000002194" 1.52611176719484 3.07049784258774 10.3002085411808 0.00133015176196136 0.0128810715623273 "rhd"
183 "ENSDARG00000025012" 1.52497347751713 2.85017431196205 11.2153264634423 0.00081124537220662 0.00878091293100943 "tpi1a"
184 "ENSDARG00000092770" 1.52463739667284 2.16091324864128 10.9479051027318 0.0009370950409695 0.00978108484407167 "si:ch211-253p18.2"
185 "ENSDARG00000094385" 1.51864423690653 4.38153733501293 20.4469099180527 6.13084624573064e-06 0.00015665506478539 "si:dkey-85k15.6"
186 "ENSDARG00000031971" 1.51437520194814 2.60788832180458 13.1196483362345 0.00029221488004067 0.00392445581215032 "poglut2"
187 "ENSDARG00000058032" 1.51203088769429 3.24659004208302 17.5084156999344 2.86038750455686e-05 0.00055174631521721 "tpk2"
188 "ENSDARG00000022254" 1.51113830771781 1.92185658635397 8.80046239462915 0.00301154208989547 0.0245604520699247 "prkcbb"
189 "ENSDARG00000099663" 1.50338365743075 8.21175897690161 46.2106813909755 1.06196443373871e-11 1.24741195425726e-09 "cox5ab"
190 "ENSDARG00000058548" 1.49774025080765 6.14802538833555 28.955747647726 7.40507648066411e-08 3.73576614761709e-06 "bves"
191 "ENSDARG00000019702" 1.49761617682079 7.97734785333319 39.3623863461334 3.52012811878074e-10 2.94717109519196e-08 "aldocb"
192 "ENSDARG00000045773" 1.49165075589847 3.28409127717324 17.6166699187089 2.70209401618953e-05 0.0005289920374978 "PYURF"
193 "ENSDARG00000029695" 1.48956119920839 2.80697211182057 12.837186942234 0.00033979807722919 0.00446445887778597 "pgp"
194 "ENSDARG00000008982" 1.48857532646623 8.95630030616671 17.7742752043316 2.4872353581899e-05 0.00049555803212543 "casq2"
195 "ENSDARG00000038577" 1.48109397596454 9.49701504020223 48.791448569861 2.84678327996826e-12 4.00074721666968e-10 "cox6c"
196 "ENSDARG00000021209" 1.47705175534324 2.17561721777179 8.70210302801986 0.00317843139989971 0.0255247501196028 "kctd9a"
197 "ENSDARG00000040712" 1.47687635479818 2.07150762771946 10.0033095991659 0.00156259153628087 0.0147985504097839 "adprh"
198 "ENSDARG00000044562" 1.47543477442072 9.52070381263213 47.7446729679228 4.85501638056802e-12 6.36816315251172e-10 "cycsb"
199 "ENSDARG00000030687" 1.46672731756889 4.49272987067147 27.6265638519896 1.47144079672043e-07 6.89299944654154e-06 "phka2"
200 "ENSDARG00000104028" 1.46588891070036 3.98199818427273 24.2660588813645 8.39046021466508e-07 2.99030469701358e-05 "si:dkey-74k8.3"
201 "ENSDARG00000095921" 1.46119218660277 8.50532776275744 46.401820362841 9.63259805480199e-12 1.16628533371218e-09 "si:ch1073-325m22.2"
202 "ENSDARG00000007294" 1.45405215538065 7.74068434556415 42.5912449754949 6.74606605319567e-11 7.07887197848666e-09 "aco2"
203 "ENSDARG00000016979" 1.45135654625373 4.49750368993704 18.7607512598672 1.48185579727021e-05 0.00032705587159166 "pmpcb"
204 "ENSDARG00000011665" 1.44869213297 9.30169073488973 50.6279939271373 1.11641233255885e-12 1.65776699193173e-10 "aldoaa"
205 "ENSDARG00000078500" 1.44679811908809 3.88316811105376 19.4483393875898 1.03357663932477e-05 0.00023824984072348 "dap3"
206 "ENSDARG00000012801" 1.44077271406165 6.72497527022796 31.8165692891544 1.69441087118047e-08 1.0179399661214e-06 "pfkpb"
207 "ENSDARG00000076334" 1.44010991246827 2.58738291117318 10.1070155546204 0.00147705962487338 0.0141391417133474 "mrpl43"
208 "ENSDARG00000043635" 1.43950096692008 3.74384485883394 21.4561463613643 3.62013749600011e-06 9.96170702570659e-05 "cmc2"
209 "ENSDARG00000016773" 1.43885454815369 3.82595215556496 18.724789145526 1.51006586187127e-05 0.00032920272390379 "cishb"
210 "ENSDARG00000044753" 1.43815474823007 5.20068007699984 32.7225102348062 1.06299038660427e-08 6.58719239572881e-07 "idh3b"
211 "ENSDARG00000103845" 1.43696014376113 4.85091001070858 28.4144912534646 9.79295299759861e-08 4.78681254001494e-06 "zgc:55733"
212 "ENSDARG00000008697" 1.4367002240029 3.42152088087661 16.3624793847334 5.23105813259344e-05 0.0009399184361532 "epas1a"
213 "ENSDARG00000012929" 1.43542874728543 3.19399071982424 17.5756383072743 2.76102884135866e-05 0.00053652585139488 "eif2d"
214 "ENSDARG00000018653" 1.43494566443526 3.19792190902733 13.9421264502816 0.00018852561909194 0.0027025439385312 "acot7"
215 "ENSDARG00000094792" 1.43430399067984 4.18630859866558 20.4637991536071 6.07698279425572e-06 0.00015578454264101 "twf2a"
216 "ENSDARG00000018953" 1.43428658032747 2.10466389579178 9.87124286450963 0.00167882063934454 0.0155074159995793 "gclm"
217 "ENSDARG00000075881" 1.43335006820522 4.81089228180387 26.7842998635582 2.27477980579793e-07 1.01793310953342e-05 "SERF2"
218 "ENSDARG00000091215" 1.42922505640755 2.09890857056421 8.53933791070779 0.0034755203086265 0.0271622093633472 "rpz2"
219 "ENSDARG00000070589" 1.42918330945002 4.48054812107293 18.7450954478992 1.49407117338719e-05 0.00032780141648736 "mrpl35"
220 "ENSDARG00000020618" 1.42833575850619 3.5954670768477 17.3809561629912 3.05875387545059e-05 0.00058856706600968 "gatd3a"
221 "ENSDARG00000090428" 1.42757952861577 5.14759104503891 24.264519024395 8.39717075019063e-07 2.99030469701358e-05 "ctrb1"
222 "ENSDARG00000069313" 1.42666489936682 3.45673177898156 14.2051456586599 0.00016392164547666 0.00239788726747457 "oxa1l"
223 "ENSDARG00000056008" 1.42655446637354 10.0334350483071 55.4189198352835 9.73945068248845e-14 1.66629297546052e-11 "atp5mc1"
224 "ENSDARG00000038618" 1.42641139575368 3.2595100255462 16.1704035026465 5.78915944517874e-05 0.0010169795721776 "cpt2"
225 "ENSDARG00000010717" 1.42533029368903 7.14887681031151 31.3859145184065 2.1150978201792e-08 1.25156540186544e-06 "chchd10"
226 "ENSDARG00000052304" 1.42263291361602 7.49820795770359 37.2302312332671 1.04973752687308e-09 7.72096666961788e-08 "uqcrc1"
227 "ENSDARG00000052783" 1.41293271102828 3.84621555002443 14.516586661974 0.00013893089750324 0.00209862987207397 "cdc42ep3"
228 "ENSDARG00000098191" 1.41125392662559 2.23804467468735 9.47662004632826 0.00208107027414193 0.0184350706657766 "si:dkey-16l2.20"
229 "ENSDARG00000022303" 1.4044969669459 7.13247299580975 25.5684051590861 4.26973754396237e-07 1.67240872710534e-05 "higd1a"
230 "ENSDARG00000088178" 1.40015069132035 5.14503917978937 20.9591317726511 4.6918601358872e-06 0.00012432639484657 "tp53inp2"
231 "ENSDARG00000042751" 1.39727508368462 3.8756846425959 14.7518370766018 0.00012262798806102 0.00190201536742832 "riok3"
232 "ENSDARG00000004726" 1.39698606379404 1.85077272410893 9.06651924540189 0.00260332147922694 0.0219124492422631 "trappc11"
233 "ENSDARG00000061004" 1.39483601067916 2.07896113666569 8.13840721155194 0.00433373352656814 0.0319948244409862 "cox11"
234 "ENSDARG00000073910" 1.39325082728772 2.02666104590387 7.42193452767248 0.0064433502976044 0.0438281476595909 "cinp"
235 "ENSDARG00000092774" 1.38088449993024 4.22771161293389 18.1642393385869 2.02648499225493e-05 0.0004195130290314 "tars3"
236 "ENSDARG00000045888" 1.37835992892971 6.65322536672691 30.3510826504651 3.60505701942975e-08 2.0411366002095e-06 "acat1"
237 "ENSDARG00000003632" 1.37821923970546 2.94323712661888 14.0247111609729 0.00018042388542717 0.00259586102067989 "zgc:172270"
238 "ENSDARG00000031702" 1.37716203425655 4.92342520212099 19.7872693594681 8.65572760790154e-06 0.00020895882292694 "prkg1b"
239 "ENSDARG00000043402" 1.37709098147681 4.65065643186979 21.1532275949968 4.2398658997615e-06 0.00011506118838318 "zgc:171480"
240 "ENSDARG00000008884" 1.37658585887903 4.18248066292534 19.6039370260885 9.5272674625354e-06 0.00022381968635866 "hprt1"
241 "ENSDARG00000102885" 1.36772777537519 2.0570708206544 9.33058681147017 0.00225360175128484 0.0196192984320926 "rsu1"
242 "ENSDARG00000061100" 1.36751423288197 5.09930153185971 6.36515733119106 0.0116382775677463 0.068404215428053 "nars1"
243 "ENSDARG00000039649" 1.36699673847168 2.61784601893131 11.4498236979365 0.00071500783103804 0.00792550933840765 "mtif3"
244 "ENSDARG00000037967" 1.3611073948076 4.82752007083363 17.7270826852721 2.54970601753677e-05 0.00050417553663352 "si:dkey-16l2.16"
245 "ENSDARG00000062226" 1.35982850382596 2.38107811680078 8.78041851059792 0.00304481333391768 0.024754835679682 "ino80db"
246 "ENSDARG00000009607" 1.35980755435672 2.74869521699378 9.32358798215856 0.00226222580448927 0.0196726155594813 "ccnc"
247 "ENSDARG00000007130" 1.35528480922687 2.49725806093251 9.47211219734134 0.00208619029811188 0.0184475479170118 "mrto4"
248 "ENSDARG00000006598" 1.35277372195906 4.66012608901028 8.92317246307279 0.0028157497243706 0.0232772587508368 "sgk2b"
249 "ENSDARG00000097088" 1.35135427861874 1.93827091785587 8.43815075313268 0.00367429701231735 0.0283497230264094 "si:dkey-60d5.3"
250 "ENSDARG00000023290" 1.34973989923367 9.32955155143653 34.6651815485672 3.91572883538743e-09 2.58964587684866e-07 "fabp3"
251 "ENSDARG00000057334" 1.34798801375111 1.54745853575011 6.0357128288699 0.014019288683614 0.0780281484724486 "cmasa"
252 "ENSDARG00000060835" 1.34516781446034 2.73918486818259 11.0711459672084 0.00087681475604435 0.00929811561281739 "tecpr2"
253 "ENSDARG00000100789" 1.34421405344714 4.64744526026675 24.7204899304693 6.62758167492798e-07 2.47199373372906e-05 "plgrkt"
254 "ENSDARG00000055901" 1.34001991646828 4.07830128732404 9.36365314465909 0.00221330574039541 0.019332648365052 "steap4"
255 "ENSDARG00000011400" 1.33677468638332 10.5230746064888 25.9714629558396 3.46501593354821e-07 1.41293654906862e-05 "tnnc1a"
256 "ENSDARG00000102051" 1.33317767240548 4.19926097898762 7.58212069934743 0.0058950046902752 0.0412388328110807 "mtbl"
257 "ENSDARG00000027465" 1.3322515187199 2.62993951805803 11.0690062136218 0.00087782717920245 0.00929811561281739 "rmnd1"
258 "ENSDARG00000071691" 1.33182191403792 6.68956631715147 26.4884849303508 2.65113726328101e-07 1.1339375142403e-05 "uqcrc2b"
259 "ENSDARG00000088225" 1.33111275943857 2.85095381097471 9.85068190871106 0.00169768818015976 0.0156463239976039 "STRADB"
260 "ENSDARG00000055976" 1.32988524625439 3.07231617264102 13.8130017866119 0.00020193396972452 0.00288949153042181 "pecr"
261 "ENSDARG00000045051" 1.32725806602451 7.39777909169428 23.3375643556208 1.35919412485931e-06 4.45702406776782e-05 "slc16a3"
262 "ENSDARG00000020134" 1.32638371334572 1.86500708426668 6.46588582622391 0.0109964813252557 0.0654136870973258 "sipa1l1"
263 "ENSDARG00000008243" 1.32607800576607 5.28435409124537 21.8911453433275 2.88562359915254e-06 8.25813008193835e-05 "cct8"
264 "ENSDARG00000060813" 1.3257824466459 4.68638295746583 15.4752027929438 8.35947709061368e-05 0.00137634068416589 "plekha7a"
265 "ENSDARG00000045036" 1.32571595106187 3.01882181023457 9.72123559872504 0.00182151016873855 0.0165153053317654 "cdc42ep4b"
266 "ENSDARG00000017728" 1.32217681300367 2.62744010893036 8.44174013622299 0.00366705183087437 0.0283494085549914 "phb2b"
267 "ENSDARG00000021220" 1.3220708190766 3.69557015927504 16.4167124751957 5.0835045232402e-05 0.00092182443773964 "hmgcl"
268 "ENSDARG00000029581" 1.31910748014512 2.17269480938608 7.7204132255671 0.00545998977174301 0.038816729452229 "tbc1d7"
269 "ENSDARG00000060594" 1.31844774663384 5.82686866123329 20.6656415906332 5.46885847466599e-06 0.00014251627879344 "hadhab"
270 "ENSDARG00000026723" 1.31631732068808 3.85445490056963 8.34246481497271 0.00387290198131576 0.0293356804013858 "syncripl"
271 "ENSDARG00000013317" 1.31391603414664 7.23631878555539 29.1095762788653 6.83980617845509e-08 3.54139964634484e-06 "pygmb"
272 "ENSDARG00000030765" 1.3067032645313 5.92778407676891 18.816884047724 1.43887713135678e-05 0.00032262002916746 "hadh"
273 "ENSDARG00000025350" 1.30641274714608 7.00542426105578 25.8648680687104 3.66173288084648e-07 1.47783783447496e-05 "prdx2"
274 "ENSDARG00000051986" 1.30230747154134 7.23178338430656 30.9145484628417 2.69642840917872e-08 1.54897018833843e-06 "ndufs8a"
275 "ENSDARG00000101631" 1.30094347156778 5.78111320229937 15.7801313870749 7.11457301438599e-05 0.00119385265721146 "etfa"
276 "ENSDARG00000036239" 1.30031643333933 1.96558419397282 8.1414448911678 0.00432647949613499 0.0319948244409862 "gatm"
277 "ENSDARG00000071658" 1.29744761771527 2.89874815845089 6.09546850967188 0.0135528986798628 0.0759387077358658 "ywhag2"
278 "ENSDARG00000023536" 1.29705991197557 6.9373781371353 28.8860115106826 7.67653070067042e-08 3.82368965913141e-06 "nnt"
279 "ENSDARG00000044511" 1.2969346309982 2.01453833136259 8.38350637570508 0.00378641240286262 0.0288471109492051 "etv5b"
280 "ENSDARG00000095273" 1.29653849655206 7.15087923888253 32.3187742856947 1.30843005707923e-08 7.98243763504925e-07 "cox8a"
281 "ENSDARG00000039931" 1.29631929873512 5.2710395239974 24.442059480454 7.6578480663319e-07 2.76455340743266e-05 "slc25a33"
282 "ENSDARG00000096808" 1.29060217656735 2.11136305414193 5.66963508938992 0.0172610463503858 0.0916011023449333 "si:dkey-287g12.6"
283 "ENSDARG00000020544" 1.29032453024969 5.54886833365714 16.8631733385499 4.01735212975728e-05 0.00074743643643474 "rem1"
284 "ENSDARG00000023309" 1.28892520707419 2.56878206459326 8.2058431912815 0.00417557000614313 0.0310896271980572 "spryd4"
285 "ENSDARG00000104696" 1.28887850663819 6.06692389786313 26.5073639038885 2.62535428528849e-07 1.1339375142403e-05 "apooa"
286 "ENSDARG00000096346" 1.28753285543894 3.44278453777945 13.6939295055846 0.0002151488133993 0.00304536180117363 "si:ch211-85n16.3"
287 "ENSDARG00000033413" 1.28634668928187 2.1165800112711 5.77932036530547 0.0162158103937125 0.0872306410106066 "acot18"
288 "ENSDARG00000025467" 1.28628076507906 2.05952552717863 7.87153371250601 0.00502190413308582 0.0362923650389214 "aatf"
289 "ENSDARG00000042469" 1.28587555865999 7.39776342816226 31.5133833269314 1.98070378332028e-08 1.18091960414626e-06 "ndufa12"
290 "ENSDARG00000039493" 1.28261913492178 4.34008182964893 12.1481809549055 0.0004913576499967 0.00594920723919084 "naa20"
291 "ENSDARG00000027009" 1.28189728418608 5.59776952505486 17.5781664967712 2.75736047510703e-05 0.00053652585139488 "zgc:85777"
292 "ENSDARG00000097209" 1.27761302673213 9.95938458642839 35.7700653163105 2.22033352343465e-09 1.5194804199505e-07 "cox8b"
293 "ENSDARG00000063249" 1.27703668492972 2.48384127949067 7.53066910469909 0.0060657375255371 0.0420964323862231 "mrpl9"
294 "ENSDARG00000103799" 1.27532482325088 7.21044569020041 11.2321697943966 0.00080391603513194 0.00871462699240826 "kars1"
295 "ENSDARG00000067560" 1.27505190212784 2.24167746039375 6.29678339962502 0.0120957260006858 0.0704645618132955 "gtf2h3"
296 "ENSDARG00000079651" 1.27444815341849 3.03812787230463 8.57969222565252 0.00339932823846668 0.026672695151279 "si:ch1073-174d20.2"
297 "ENSDARG00000011146" 1.27400661026039 4.69610038424036 21.7419395287197 3.11897554680516e-06 8.7665491261988e-05 "uqcrb"
298 "ENSDARG00000019371" 1.27350522687748 3.447107769702 9.74313359023786 0.00179993794923385 0.0163952681255444 "flt1"
299 "ENSDARG00000012563" 1.27333964500259 3.71149135706578 12.6779063046448 0.00037000164817048 0.00478146629080747 "pdss2"
300 "ENSDARG00000037860" 1.27333660782638 9.52483998361996 38.386808624424 5.80232829482566e-10 4.52122016636415e-08 "cox6b2"
301 "ENSDARG00000100287" 1.27326905368618 2.40333302768562 9.09896706784511 0.00255753887694644 0.0215501402158121 "SLA"
302 "ENSDARG00000076004" 1.26432898308303 4.60147548199266 14.4249291719799 0.00014585862877228 0.00218649030178651 "ppp2r3b"
303 "ENSDARG00000078567" 1.26404544099321 3.02729879081841 11.9006773132203 0.00056113536426843 0.00660109912823998 "lonrf1l"
304 "ENSDARG00000070824" 1.26345380024204 7.3574634636174 22.0007705041572 2.72541032955821e-06 7.88565415206733e-05 "ndufb5"
305 "ENSDARG00000061256" 1.26204686821459 4.44060602721242 9.76648504912377 0.00177721902241993 0.0162070842484877 "si:dkey-44g23.5"
306 "ENSDARG00000003693" 1.26066464169343 3.88620563839381 5.9458317956729 0.014752128130317 0.0814160227107959 "hars"
307 "ENSDARG00000038608" 1.25961678399101 7.3541372098624 22.9207314350162 1.68821214253155e-06 5.33583516535072e-05 "sdhc"
308 "ENSDARG00000037070" 1.25803261383491 2.86278404457609 9.92253146593089 0.00163267671353623 0.0152784372598455 "tmem242"
309 "ENSDARG00000005423" 1.25753907348113 6.32188933662158 26.9651387247347 2.07158234742631e-07 9.53412460482167e-06 "pgam1a"
310 "ENSDARG00000002949" 1.25548216291929 3.05397382604315 8.17407828157348 0.00424932565486723 0.0314923963984065 "ppp6c"
311 "ENSDARG00000070581" 1.25472936701474 2.09025638608908 7.06956554673617 0.00784042648226811 0.0510795996816639 "ggact.1"
312 "ENSDARG00000024184" 1.25186801973705 2.04186355907664 6.63835552452835 0.00998060220412393 0.0609366480577621 "narf"
313 "ENSDARG00000055092" 1.24949949101309 2.60937879099535 10.2973315552132 0.00133222718041248 0.0128810715623273 "pora"
314 "ENSDARG00000052638" 1.24812653998814 4.0879313946428 14.0624178909257 0.00017684229091938 0.00257254866827271 "fam210b"
315 "ENSDARG00000086216" 1.2468803954468 3.48641875708126 11.4650446458225 0.0007091752723737 0.00787194554806921 "prr13"
316 "ENSDARG00000039914" 1.24464767097686 7.03217549694578 23.714801130887 1.11720019838738e-06 3.77354745120545e-05 "gapdhs"
317 "ENSDARG00000100753" 1.24077302297422 6.82952660312334 23.1847995435021 1.47155917674506e-06 4.74638144302607e-05 "CABZ01076275.1"
318 "ENSDARG00000003373" 1.23974936831416 3.44345329140834 12.5371186536938 0.00039894700824624 0.00505589847809647 "commd2"
319 "ENSDARG00000054907" 1.23880751548828 6.72484800973304 23.6208621495528 1.17308784785173e-06 3.92464870158526e-05 "cox7a2l"
320 "ENSDARG00000045706" 1.23393171529764 2.73173263295179 6.41077559871543 0.0113429858265836 0.0670693451955019 "tspan9b"
321 "ENSDARG00000025549" 1.23165340271128 4.9929654708561 23.5397955230751 1.2235663316803e-06 4.06306625752067e-05 "ndufaf1"
322 "ENSDARG00000068397" 1.2273524832227 5.52522575584837 16.3631566603947 5.22918914809582e-05 0.0009399184361532 "tns2b"
323 "ENSDARG00000060748" 1.22493520235912 2.3377787050188 6.75287552450838 0.00935967207407138 0.0584608089070966 "tsfm"
324 "ENSDARG00000068265" 1.22138143893347 5.67389334698316 17.0968693432866 3.55208094418909e-05 0.00066877696245856 "tomm5"
325 "ENSDARG00000022531" 1.21843551203855 3.18920039688272 7.4629101081096 0.006298310695135 0.0431475730573892 "ntn1b"
326 "ENSDARG00000017034" 1.21711088270086 1.79981528831337 5.7831376844616 0.0161806316267662 0.087100937689911 "sqor"
327 "ENSDARG00000054220" 1.21677739454377 3.33541980881901 9.70222445673565 0.00184045089441514 0.0166104914438614 "ap4s1"
328 "ENSDARG00000021869" 1.21653780899228 3.60493611367534 14.4205700160746 0.00014619663776421 0.00218739075894372 "rcan2"
329 "ENSDARG00000103937" 1.21213209507216 8.83838399841489 29.0872160523128 6.91920566993777e-08 3.55909468120329e-06 "ndrg4"
330 "ENSDARG00000017781" 1.21162316640087 4.61502796987144 20.3974533145055 6.29134627750574e-06 0.00016023590680896 "hsd17b10"
331 "ENSDARG00000091728" 1.20897252689523 2.91546047967577 8.79361905821652 0.00302285975400373 0.0246017644922537 "zgc:114046"
332 "ENSDARG00000088546" 1.207203321443 1.79437396353662 6.12558384482208 0.0133239277555267 0.075275887606601 "myct1b"
333 "ENSDARG00000038288" 1.20276570140143 4.63710925974856 15.3858657803926 8.76414084104663e-05 0.0014369539253966 "cd151"
334 "ENSDARG00000089087" 1.20270895642071 12.2468546055349 26.9029368599585 2.13933551733277e-07 9.73212168867565e-06 "hbba1"
335 "ENSDARG00000045586" 1.20046897190649 2.23247129979364 6.44394885143304 0.0111330895907214 0.0659273251158595 "zgc:172145"
336 "ENSDARG00000016545" 1.19436800817882 4.0081176418327 15.8041012795041 7.02500675173981e-05 0.00118387158749876 "CRAT"
337 "ENSDARG00000013161" 1.19419482614651 4.00093823246023 14.7361218189182 0.00012365437481937 0.0019081567251538 "zgc:55558"
338 "ENSDARG00000036371" 1.19282738928947 6.88889929873168 20.8464845417531 4.97604728799316e-06 0.00013126618218815 "acta1a"
339 "ENSDARG00000078773" 1.1913484509603 3.00535612806637 9.17443173134324 0.00245419558314093 0.0208923928145777 "tmem70"
340 "ENSDARG00000011466" 1.1903308560243 3.00446963192715 8.91053177023994 0.0028353069046491 0.023389795953447 "afg1la"
341 "ENSDARG00000013333" 1.18882500162752 6.91431309116306 23.763157560891 1.08948034471944e-06 3.71177935625196e-05 "ndufa10"
342 "ENSDARG00000058940" 1.18678382676298 4.60977285526243 18.5317091125418 1.67101057279765e-05 0.00035639168585142 "si:ch211-248e11.2"
343 "ENSDARG00000005749" 1.18646541176255 3.18666516597762 9.70650469310912 0.00183616917329414 0.0166039822573646 "cand2"
344 "ENSDARG00000067717" 1.18494835245588 5.14092870730182 14.2246108081381 0.00016223479484197 0.00238172949266188 "tomm7"
345 "ENSDARG00000103612" 1.18401923134607 3.1633013854124 10.0216689189962 0.00154709220077925 0.014704849782769 "akt2l"
346 "ENSDARG00000031657" 1.18396946059164 2.42484751447199 9.11769267792873 0.0025314905426551 0.0213535161529428 "fahd1"
347 "ENSDARG00000010149" 1.18370245770108 9.9950786538235 36.052834240154 1.92039262985682e-09 1.36157567540299e-07 "atp5fa1"
348 "ENSDARG00000076667" 1.18103607486736 7.83479498756347 26.4913048777111 2.64727000305089e-07 1.1339375142403e-05 "ccng1"
349 "ENSDARG00000077236" 1.18086720844367 9.00235757595988 19.1902401078395 1.18316773584951e-05 0.0002706840139865 "hspb6"
350 "ENSDARG00000039093" 1.17651142082694 7.04567969699592 24.8240821537269 6.28078628657566e-07 2.36785434634519e-05 "got1"
351 "ENSDARG00000009939" 1.17553512991528 5.11843973154809 11.8228901689132 0.00058506972613276 0.00680114754398717 "micu2"
352 "ENSDARG00000030786" 1.17544890229935 3.91776102082632 14.7496081697915 0.00012277303769422 0.00190201536742832 "mpi"
353 "ENSDARG00000021633" 1.17520277036634 6.16726122116792 24.0532762038045 9.37066884508838e-07 3.2487737361606e-05 "sh3bgr"
354 "ENSDARG00000052011" 1.17231522891106 7.71641272110314 20.3335535761572 6.5049796546887e-06 0.00016461154303022 "rrad"
355 "ENSDARG00000056510" 1.1696337726683 6.84073074566607 22.8460073282767 1.75513552755648e-06 5.43815614246832e-05 "gstk1"
356 "ENSDARG00000061591" 1.16835050086048 3.90203373369175 12.8942278196353 0.00032959705153132 0.00435954419420427 "abcb10"
357 "ENSDARG00000006408" 1.16717546679745 6.17043648800748 20.5121894639662 5.92527111440506e-06 0.00015289142187005 "hmgb3b"
358 "ENSDARG00000038900" 1.16389170304721 6.69237076092002 16.849669103321 4.04603832458235e-05 0.00074923109681089 "acadm"
359 "ENSDARG00000060298" 1.16355142161836 3.62079023848108 11.8082149589947 0.00058969943722203 0.00682784593659626 "nin"
360 "ENSDARG00000073845" 1.16265426985233 5.19166603451746 14.642051747852 0.00012998163235442 0.00198247179579322 "zgc:110843"
361 "ENSDARG00000058861" 1.16243424325258 2.48589849848864 6.70877927327472 0.0095939378803314 0.059124757699547 "ncln"
362 "ENSDARG00000055100" 1.15939657308284 4.18114753051641 6.48827894864496 0.0108588055372465 0.0648889898087546 "cxcl12b"
363 "ENSDARG00000005122" 1.15925592381804 3.32478925172139 6.86335131845101 0.00879813845061147 0.0555263429080291 "atp2a2b"
364 "ENSDARG00000088383" 1.15839214421346 9.01192203891467 28.9041002153558 7.60517548960777e-08 3.8122758664467e-06 "cox5aa"
365 "ENSDARG00000028676" 1.15798147037165 6.05593593237376 18.6722270335251 1.55227086101742e-05 0.00033615210004896 "nuak1b"
366 "ENSDARG00000011459" 1.15796103645777 5.00241091028879 16.0762181069302 6.08433448783222e-05 0.00105008141270262 "gsna"
367 "ENSDARG00000032970" 1.15675516002634 9.69661661562253 26.9311756086571 2.10830556359432e-07 9.64672371249264e-06 "cox4i1"
368 "ENSDARG00000001788" 1.15635659419044 9.11178593301132 24.5338355471377 7.30163119846127e-07 2.64810311206867e-05 "atp5po"
369 "ENSDARG00000115557" 1.15485940111338 9.36834066966923 29.7214083327277 4.98809082688452e-08 2.72613019497091e-06 "cox7b"
370 "ENSDARG00000022340" 1.15019717058689 3.0335575064725 6.88706929693189 0.00868214986830457 0.0549706512176645 "ufc1"
371 "ENSDARG00000030177" 1.14709826934889 2.84457153725188 9.87579570788112 0.00167467158206593 0.0154872683323841 "uchl3"
372 "ENSDARG00000017571" 1.14595225165477 6.33779592587429 22.6290166442436 1.9649447845782e-06 5.9477367133194e-05 "mccc2"
373 "ENSDARG00000018600" 1.14480907490653 5.8728525905566 16.4617852693916 4.96406269631613e-05 0.00090433271805573 "retsat"
374 "ENSDARG00000044092" 1.14341439496038 8.04811756263567 25.8801042939843 3.63294362001208e-07 1.47377661286057e-05 "atp5if1b"
375 "ENSDARG00000015385" 1.13942538551358 6.95984936971674 21.5879899141436 3.37961500232148e-06 9.46532742643061e-05 "ndufs3"
376 "ENSDARG00000053222" 1.13771412707787 5.4832451993068 18.0532509646858 2.14811527584207e-05 0.00044140123292107 "asb5b"
377 "ENSDARG00000003789" 1.13624608377937 4.04462195166429 14.7365593167884 0.00012362568449297 0.0019081567251538 "dennd5b"
378 "ENSDARG00000030514" 1.13594191589714 4.9958649081011 9.40695138364495 0.00216164337912601 0.0189877471200287 "acsl1a"
379 "ENSDARG00000060036" 1.13508490948701 5.50339335131028 12.8833403274366 0.00033152000456444 0.00437028883739064 "aimp1a"
380 "ENSDARG00000079219" 1.13365866633557 4.87395889670118 12.3106381951708 0.00045038395280366 0.00556439828660101 "mfn1b"
381 "ENSDARG00000063924" 1.1334336393414 14.1300435163877 33.2935427237207 7.92453371143642e-09 5.03369416534299e-07 "mt-cyb"
382 "ENSDARG00000037259" 1.13267748949012 6.52093079045154 19.4450792207454 1.03534238281361e-05 0.00023824984072348 "ndufb6"
383 "ENSDARG00000103320" 1.13158008295491 3.27957200372749 8.83222876221864 0.00295956715193633 0.0241616114997291 "lclat1"
384 "ENSDARG00000043663" 1.13020330018017 3.76982688244034 12.0153635155969 0.00052763796011418 0.00631080660501315 "faub"
385 "ENSDARG00000070844" 1.12845153298413 7.41691322081397 11.1105940420936 0.00085835993951162 0.00914546866851663 "gamt"
386 "ENSDARG00000052840" 1.12817487419945 7.01864258459496 22.0699836878777 2.62888504703024e-06 7.6842706254163e-05 "ndufs4"
387 "ENSDARG00000021143" 1.12596210546864 3.1111060078498 7.09312915929392 0.00773800234327809 0.050454083215906 "rtn1b"
388 "ENSDARG00000087456" 1.12509280194506 7.60191655216488 22.8988081636334 1.70757699251232e-06 5.3540362275187e-05 "NDUFB1"
389 "ENSDARG00000038141" 1.12484028775217 5.14665657384235 6.73657139725795 0.00944559896459363 0.0586715578937268 "atf4b"
390 "ENSDARG00000023672" 1.12315461080026 3.73439977604549 13.630578599758 0.00022253128948976 0.00312735937193653 "timm8a"
391 "ENSDARG00000001578" 1.12182274842998 5.85298382825924 19.6915303125167 9.10038136562086e-06 0.0002157228956248 "echs1"
392 "ENSDARG00000040666" 1.1218044661454 2.80448821612323 5.74404727200482 0.0165446266258553 0.0886905542238821 "nifk"
393 "ENSDARG00000077504" 1.12150961983493 5.50089866265384 10.5367619528349 0.00117023265164782 0.0116726628244213 "si:ch211-103n10.5"
394 "ENSDARG00000030367" 1.12129512111165 3.4261297043841 9.17339500745715 0.00245558619485189 0.0208923928145777 "metrn"
395 "ENSDARG00000004529" 1.12094244406069 1.74380443630385 5.85963458249024 0.0154920099957636 0.0844385663832196 "zgc:173742"
396 "ENSDARG00000007823" 1.12031960648883 4.45531586915602 9.59658875520854 0.00194939181270002 0.0174734778655457 "atf3"
397 "ENSDARG00000038693" 1.11869617613019 3.32819423101893 10.3444584607155 0.00129863960059822 0.0126645522387955 "gng7"
398 "ENSDARG00000037909" 1.11837247742079 2.2293156588395 6.99073188581147 0.00819328444873801 0.052637672335974 "timm29"
399 "ENSDARG00000013711" 1.11734786766404 3.87011837353932 8.97224003487331 0.00274112327426824 0.022796074217485 "zgc:77486"
400 "ENSDARG00000059304" 1.11588484885538 6.50314521918086 18.6602484629113 1.56205371035085e-05 0.00033680445754688 "chchd2"
401 "ENSDARG00000100823" 1.1154629743299 4.13320461023918 15.9232410131702 6.59637386108076e-05 0.00112366801486376 "selenok"
402 "ENSDARG00000068992" 1.11246656440244 9.40545457887855 32.322103723531 1.30619005589422e-08 7.98243763504925e-07 "hspa8"
403 "ENSDARG00000094833" 1.11043151863835 3.54117843542925 10.9218035134974 0.00095039042223929 0.00987149951274819 "coa5"
404 "ENSDARG00000074435" 1.10793379588419 3.60158206745771 11.4081053420414 0.00073124368468808 0.0080792218624345 "ttc19"
405 "ENSDARG00000034309" 1.10777074564528 4.15200467554037 12.240471659521 0.00046764006653328 0.00572368168525189 "cox10"
406 "ENSDARG00000019404" 1.10741321229867 9.45060113052135 29.1646017337506 6.64828058095206e-08 3.46503100477435e-06 "atp5f1d"
407 "ENSDARG00000089354" 1.1069465994243 2.21598243016077 5.8661417745475 0.0154348439481239 0.0842897039334139 "tspan4a"
408 "ENSDARG00000038000" 1.10679349142315 2.52286758564149 5.84340166783773 0.0156355698410115 0.0849806178513537 "crls1"
409 "ENSDARG00000057128" 1.10562873874628 6.539357042036 13.5351013015472 0.0002341427448512 0.00325048667441156 "hadhaa"
410 "ENSDARG00000071211" 1.10307115271753 2.38019013744432 5.49319204664917 0.0190906575230621 0.0986423614048161 "C11H1orf50"
411 "ENSDARG00000101074" 1.10306480357558 5.93538358060453 19.9811579960158 7.82090438925401e-06 0.00019115067560071 "glud1b"
412 "ENSDARG00000036438" 1.09943833573562 7.12410770307781 21.4423143466938 3.64634643318797e-06 9.9988663516339e-05 "ndufv1"
413 "ENSDARG00000073917" 1.09906048665148 3.10338507199626 6.54652580763079 0.0105089163621236 0.0632786318055949 "b3glcta"
414 "ENSDARG00000070155" 1.09690860958937 4.32403345631465 15.8134490957942 6.99038574774804e-05 0.00118056514666904 "tuba8l3"
415 "ENSDARG00000038075" 1.09680611559121 8.68461446714208 28.4606531203221 9.56221602737983e-08 4.70341500846745e-06 "cyc1"
416 "ENSDARG00000088881" 1.09628288280039 3.31380377096785 10.5661798579847 0.0011517549787876 0.011517549787876 "si:dkeyp-69b9.3"
417 "ENSDARG00000009727" 1.09545190485612 4.02618198499986 12.8736560910354 0.0003332399433152 0.00438561597640582 "twf2b"
418 "ENSDARG00000045490" 1.09514046212239 7.37842627131723 21.8036475324175 3.02025413436803e-06 8.58101084385429e-05 "ndufb2"
419 "ENSDARG00000038028" 1.09445189359798 7.78724259940692 24.5768952039402 7.14027461096512e-07 2.61367261340909e-05 "ndufa6"
420 "ENSDARG00000036684" 1.09413071057403 6.67718145527265 18.6691758984759 1.55475685410194e-05 0.00033615210004896 "ndufa7"
421 "ENSDARG00000020232" 1.0882636089795 4.5797669953738 16.2531981517801 5.54159739197925e-05 0.00098670523698816 "eif6"
422 "ENSDARG00000041068" 1.08698233835205 7.66217051586638 23.9493474288529 9.89038107005777e-07 3.39900869088885e-05 "got2a"
423 "ENSDARG00000009447" 1.0852606660491 10.6086529273698 31.2587221682132 2.25830578774896e-08 1.32633332459585e-06 "atp5mc3b"
424 "ENSDARG00000099730" 1.08377161297725 8.47140832369389 25.5870881008115 4.2285952233849e-07 1.6723137893487e-05 "pkma"
425 "ENSDARG00000102055" 1.08338972507336 8.41527575043502 17.7327734769473 2.54209006084573e-05 0.00050393573750266 "hadhb"
426 "ENSDARG00000078311" 1.08233728535687 3.7593687671179 11.6902235496018 0.00062829349787265 0.00714547663043034 "dcaf6"
427 "ENSDARG00000007526" 1.08156827910878 6.88796931276263 20.2663913425581 6.73737478663851e-06 0.00016940300182378 "ndufs2"
428 "ENSDARG00000014676" 1.0814526304702 5.39807905960526 16.5478894151212 4.74367538561383e-05 0.00086820291359955 "bckdhb"
429 "ENSDARG00000054588" 1.0780567089416 10.4892597885821 24.0089990232848 9.58864916324243e-07 3.30976618047009e-05 "cox6a2"
430 "ENSDARG00000079078" 1.07758612419089 11.1755647175831 18.4366584512323 1.75646237218574e-05 0.00037259727409977 "si:ch211-5k11.8"
431 "ENSDARG00000014083" 1.07598552645258 3.05271916603201 8.84414770112026 0.00294030172404664 0.0240792659399033 "wdr82"
432 "ENSDARG00000116835" 1.07519046906614 5.28188641823786 14.8501936712643 0.00011639611756858 0.00182114800251436 "park7"
433 "ENSDARG00000043304" 1.0744118735034 3.26311101787253 7.43138805073046 0.00640958827380221 0.0437118368412681 "nop2"
434 "ENSDARG00000069286" 1.07356036125033 3.61352286465788 8.91545363765367 0.00282767563912508 0.023351319286374 "ndufaf2"
435 "ENSDARG00000103670" 1.07352980964279 4.36256102111212 10.4699338690763 0.00121333061810678 0.0119961205584176 "cmc1"
436 "ENSDARG00000042069" 1.07310371851012 2.24365391880879 5.73471865616502 0.0166327323375821 0.0888659901539519 "pebp1"
437 "ENSDARG00000053291" 1.07194577698662 10.5558475030378 20.3647892461507 6.39965598591202e-06 0.00016246868583589 "pnrc2"
438 "ENSDARG00000063917" 1.06943395513928 13.1517239430851 29.4829372085985 5.64111524706119e-08 3.02010727852868e-06 "mt-nd4"
439 "ENSDARG00000086724" 1.06909771599504 2.68371835686593 6.23511249761342 0.012524163699545 0.0720505616340782 "im:7151449"
440 "ENSDARG00000069404" 1.0672717155232 10.1084421577036 25.3150936173581 4.86883886664429e-07 1.88757447687146e-05 "pln"
441 "ENSDARG00000017525" 1.0650960108007 2.79579693332038 6.05336680501042 0.0138798067922015 0.0774709783366141 "ccnt1"
442 "ENSDARG00000008188" 1.06487785828532 4.41561630509399 14.8945592401302 0.00011369041132256 0.00178591524372965 "sf1"
443 "ENSDARG00000104517" 1.0642093342832 8.86553696963461 23.7257980421427 1.11083482787962e-06 3.76821986871232e-05 "uqcr10"
444 "ENSDARG00000057414" 1.06186581121239 6.07008883680343 17.2892449409109 3.20998560769588e-05 0.00061168490877885 "phb"
445 "ENSDARG00000042777" 1.06145018588369 7.57145666783161 19.4693705915968 1.02225834168295e-05 0.00023662273967778 "ndufa11"
446 "ENSDARG00000034270" 1.06071911365971 7.4697271632719 22.7127337578741 1.88117124666264e-06 5.71614583445367e-05 "ogdha"
447 "ENSDARG00000104085" 1.05473316824398 3.78750901836623 12.6872694189228 0.00036815349503155 0.0047654079044381 "abcd3a"
448 "ENSDARG00000032102" 1.05468468209113 6.63962677776313 20.0812188929586 7.42219730767807e-06 0.0001825396650357 "prdx3"
449 "ENSDARG00000003846" 1.05441910325569 3.61219815253298 11.0450361812201 0.00088924967752264 0.00939381874107814 "mrpl21"
450 "ENSDARG00000045428" 1.05386846470365 3.01514351564256 6.58021453480711 0.0103118463462668 0.0624263313423999 "mcee"
451 "ENSDARG00000070723" 1.05216661667435 7.14393262967126 21.5451566353966 3.45594373513667e-06 9.64477914734949e-05 "ndufa9a"
452 "ENSDARG00000099517" 1.04988749474909 6.75662598790605 12.4468834145605 0.00041868987049461 0.00526372089583479 "adss1"
453 "ENSDARG00000025566" 1.04971657642366 9.58025452738729 27.1394550350945 1.89294898630511e-07 8.81509380013091e-06 "slc25a3b"
454 "ENSDARG00000013880" 1.04814497835363 3.2785985357198 7.7117386746021 0.00548628849494807 0.0389333547838064 "spata20"
455 "ENSDARG00000036625" 1.04671923683648 4.09710362816787 13.0381968408838 0.00030520180457196 0.00408492891493428 "polr2f"
456 "ENSDARG00000098355" 1.04544577612571 8.81591250651119 15.5648937598692 7.97211411354386e-05 0.00131958369763948 "atp5pd"
457 "ENSDARG00000095688" 1.0438667336857 2.44698995676075 6.24822605297548 0.0124317747629466 0.0717287884049777 "zgc:162509"
458 "ENSDARG00000077694" 1.04285224736386 6.73320965678198 20.0605833111288 7.50271747780803e-06 0.00018394512944034 "dtnba"
459 "ENSDARG00000105185" 1.04146336370465 2.33876459079731 5.74296550692256 0.016554818825271 0.0886905542238821 "snx7"
460 "ENSDARG00000102115" 1.04040096576509 7.0650564975599 19.4820744067879 1.01548194457042e-05 0.00023574757828227 "ndufc2"
461 "ENSDARG00000104031" 1.03980175955104 3.54639746297623 8.62958699013872 0.00330746552150752 0.0262483350907065 "mrpl33"
462 "ENSDARG00000005355" 1.03969228984468 3.86384684946278 10.3195993779989 0.00131624858062321 0.012788736209265 "larp6a"
463 "ENSDARG00000109289" 1.03835975648021 4.63287932340676 14.3627759915269 0.00015075325665372 0.00224277529275008 "mrps15"
464 "ENSDARG00000002204" 1.0375694586196 8.60386623462015 15.2669751944725 9.33341352679766e-05 0.00150543164999929 "hspb11"
465 "ENSDARG00000003208" 1.03589814396119 2.69063483579924 7.29443158922644 0.0069168649504634 0.0463829817848246 "pomk"
466 "ENSDARG00000071233" 1.03525610054181 2.21722278710187 5.57125301788488 0.0182576909559131 0.0957919358540031 "ENSDARG00000071233"
467 "ENSDARG00000017422" 1.03398996394314 3.64604039029862 7.46171322980665 0.00630249962401219 0.0431475730573892 "apmap"
468 "ENSDARG00000104111" 1.03252228674763 4.63570071820353 14.6683834702878 0.00012817837904537 0.00195876474385845 "mrps30"
469 "ENSDARG00000101706" 1.03197923357099 7.70307816251359 21.1939086842408 4.15081630353973e-06 0.00011303434016905 "csrp3"
470 "ENSDARG00000008785" 1.0308859452405 6.74014415144412 17.9280814392199 2.29411126720702e-05 0.00046167759429706 "dldh"
471 "ENSDARG00000031952" 1.02819374663199 13.867788220564 39.9286690946315 2.63408484796959e-10 2.25328779929573e-08 "mb"
472 "ENSDARG00000014915" 1.02711226127328 6.65188797565053 18.7792682190795 1.46753743359878e-05 0.00032705587159166 "ndufab1b"
473 "ENSDARG00000018566" 1.02703288120017 7.19172719007034 17.962387808309 2.25313258090861e-05 0.00045583941932521 "flnca"
474 "ENSDARG00000011553" 1.02355310658716 9.13684779758308 20.8103319649936 5.07086651656665e-06 0.00013302573161793 "atp5pb"
475 "ENSDARG00000054848" 1.02334933327524 5.04260011617018 10.5968426855586 0.00113280941163717 0.0113569555026554 "pdk4"
476 "ENSDARG00000056583" 1.02332053244144 6.41130690228372 11.3031676974834 0.00077374968537052 0.00845161227849126 "ndufs6"
477 "ENSDARG00000007745" 1.02321805030228 8.98061060994738 22.7839108040263 1.8127698471977e-06 5.57285105368982e-05 "uqcrfs1"
478 "ENSDARG00000036257" 1.01906807667404 4.70220165314578 12.7374558825951 0.0003584048906437 0.00466994451881777 "rasal2"
479 "ENSDARG00000034700" 1.0172205740595 6.44924967141014 15.7053158887228 7.40158599920971e-05 0.00123151124342031 "vegfab"
480 "ENSDARG00000015050" 1.01559979920318 8.49100429288066 22.9425166847988 1.66918740585767e-06 5.31842302999994e-05 "calm3a"
481 "ENSDARG00000059128" 1.01550005025676 7.75230928733575 19.8046724769841 8.57727456963195e-06 0.00020834305821914 "uqcrh"
482 "ENSDARG00000056099" 1.01465381613598 2.73034522157494 5.94838615008348 0.0147307662238647 0.0813551790749582 "gtf2h5"
483 "ENSDARG00000099870" 1.01450028802327 11.6247392216738 26.7828857260011 2.27644507341653e-07 1.01793310953342e-05 "tnni4a"
484 "ENSDARG00000101306" 1.01394204139904 3.94139786445095 9.37028345868272 0.00220531414360569 0.0193031333398647 "mrpl15"
485 "ENSDARG00000104999" 1.01207250232872 6.36676535109408 12.0926783701205 0.00050620205950845 0.00609145291793811 "CT027980.1"
486 "ENSDARG00000074552" 1.01190236075195 8.34211719590237 23.2253721720903 1.44083789144172e-06 4.66641736857875e-05 "ndufs7"
487 "ENSDARG00000011170" 1.01189704506792 6.61705130405455 15.3234441875286 9.05853152538903e-05 0.00146991016710952 "ndrg2"
488 "ENSDARG00000062594" 1.01062490508491 3.09879898206402 8.29792614678124 0.00396903765067411 0.0299198527881276 "coq7"
489 "ENSDARG00000030139" 1.01041780448541 5.69918906921489 14.9104617275774 0.00011273606130142 0.00177446560488449 "sdhdb"
490 "ENSDARG00000082123" 1.00939536778177 5.9874500962306 10.297232233285 0.00133229888840336 0.0128810715623273 "NC_002333.15"
491 "ENSDARG00000043003" 1.0056580504806 5.60173631844291 11.9437286833274 0.00054831633119159 0.00647935364336009 "pcyt2"
492 "ENSDARG00000076836" 1.00501007666235 6.48520191751539 15.8215701503054 6.96044758092411e-05 0.00117803704219081 "gpx4b"
493 "ENSDARG00000056167" 1.00450608415011 7.47565810439129 15.598758121355 7.83060018456525e-05 0.00130014395469469 "hspe1"
494 "ENSDARG00000013623" 1.00433794197771 10.8347034410953 21.7885098541936 3.04417753636865e-06 8.61162602766723e-05 "vdac2"
495 "ENSDARG00000026369" 1.00363736036681 6.53968986390121 10.4000572617028 0.00126011406076157 0.0123500593501788 "dbi"
496 "ENSDARG00000038456" 1.00205526916619 4.49847401759756 13.4527783426634 0.00024464362153572 0.0033601139641992 "mrps35"
497 "ENSDARG00000012274" 1.00094713344256 5.38309622652452 11.1059228892379 0.00086052456913739 0.00914546866851663 "eif4e1c"
498 "ENSDARG00000063914" 1.00006817141923 12.0219592436129 27.0125607058421 2.02137650153608e-07 9.35778415711116e-06 "mt-nd3"
499 "ENSDARG00000028982" 0.999899121703786 5.35878272058955 11.5766194625474 0.00066786245658183 0.00750868219042716 "pcca"
500 "ENSDARG00000068187" 0.999069187049221 4.06785661774245 10.300226247457 0.00133013899903342 0.0128810715623273 "spg7"
501 "ENSDARG00000029415" 0.998665699086098 3.73644094209914 9.49757944281187 0.00205743138608494 0.0182853723424363 "mtx2"
502 "ENSDARG00000101831" 0.996868870049568 5.62927739204608 13.2226815213032 0.00027658163556881 0.00373361487465966 "irx1a"
503 "ENSDARG00000086746" 0.99477737904273 5.88004486084677 11.8019447687957 0.00059168880924506 0.00682784593659626 "prodha"
504 "ENSDARG00000010113" 0.994036004938421 8.4244667109268 15.2666897867563 9.33482395425225e-05 0.00150543164999929 "ndufb8"
505 "ENSDARG00000108683" 0.993753650927282 2.74913771641579 6.21596897637137 0.0126603039906986 0.0725685305220672 "CR405710.1"
506 "ENSDARG00000031795" 0.993332860147768 6.86323452631711 7.88912887248218 0.00497328125372073 0.0359740105393218 "abcf1"
507 "ENSDARG00000007959" 0.992949109936054 5.20561906808976 14.9345424234377 0.00011130624208073 0.0017554711927363 "hibadhb"
508 "ENSDARG00000061728" 0.991457422399527 5.12764682869981 12.4325706728198 0.00042191076249842 0.0052789152636925 "acot13"
509 "ENSDARG00000020596" 0.991307855762313 2.9539062195553 6.70926730560735 0.00959131255507773 0.059124757699547 "miga1"
510 "ENSDARG00000086740" 0.987834850945397 4.09315259652876 10.5117606603133 0.00118617182712608 0.011786833686215 "phyh"
511 "ENSDARG00000001169" 0.987516676218958 4.05145480471157 10.4256387380633 0.00124277868325053 0.0121953469291542 "hsd17b8"
512 "ENSDARG00000078179" 0.986915349991586 4.19122626690338 10.0262825943464 0.00154322177687947 0.0146857985296752 "fndc3ba"
513 "ENSDARG00000069464" 0.985510617972015 10.0193237975461 21.0736599134533 4.41961748110478e-06 0.00011830744753841 "cox7a1"
514 "ENSDARG00000003795" 0.984512172142746 9.54579215442124 22.5203462178343 2.07929560996026e-06 6.22207469596472e-05 "idh2"
515 "ENSDARG00000002967" 0.982872443257026 6.10629599977775 6.6404881652537 0.00996866148381978 0.0609366480577621 "pdap1b"
516 "ENSDARG00000011272" 0.982270963195954 4.89699098273624 12.9075140507546 0.00032726566243583 0.00433724120049013 "uqcc2"
517 "ENSDARG00000018002" 0.981107603448938 6.05795131024482 12.6007161439044 0.00038559898579729 0.00494244954108264 "eci1"
518 "ENSDARG00000016875" 0.979110695720875 5.9198624389413 15.8639858376843 6.80616580112e-05 0.00115440786325031 "gys1"
519 "ENSDARG00000062262" 0.978991722828117 4.46204468658193 6.41571129473751 0.0113115009757502 0.066933468179815 "ednrab"
520 "ENSDARG00000103672" 0.978858912847179 8.59993636441541 16.1346472962187 5.89948383317917e-05 0.00102934009555819 "cirbpa"
521 "ENSDARG00000042345" 0.978742875819906 3.15838611712654 8.00631849720165 0.0046614409170232 0.0341260837367187 "si:dkeyp-55f12.3"
522 "ENSDARG00000068156" 0.974765993013998 3.98976384091781 7.23982844526051 0.00713037925855364 0.0474817478405547 "chchd7"
523 "ENSDARG00000075768" 0.974608560139666 7.20945792157899 16.1859574365829 5.74181822278047e-05 0.00101091967367522 "sdhb"
524 "ENSDARG00000036549" 0.973841115547295 4.04424298363868 5.49334479693935 0.019088989782015 0.0986423614048161 "agpat3"
525 "ENSDARG00000019332" 0.971083551809205 7.5175611936869 17.986796247261 2.22442540279984e-05 0.00045231242584345 "ndufb4"
526 "ENSDARG00000039681" 0.968811190287971 3.38004409575912 8.99603660447595 0.00270565757022598 0.0226526862528494 "samm50l"
527 "ENSDARG00000112670" 0.968777554974741 3.00774941778387 7.4941386618896 0.0061900130850624 0.0426206500257577 "smim20"
528 "ENSDARG00000058158" 0.966754965979845 6.39871717611266 11.4696661858564 0.00070741386149276 0.00786348459032207 "trim55b"
529 "ENSDARG00000006290" 0.965039397208755 8.08025256468486 18.758513996467 1.48359524978686e-05 0.00032705587159166 "ndufs5"
530 "ENSDARG00000102889" 0.96424872499711 5.00187793195622 12.1381215409517 0.0004940151042451 0.00595429132524931 "Sep-15"
531 "ENSDARG00000102874" 0.961208300299928 6.47970903944831 13.6269785556742 0.00022295839760109 0.00312777645119544 "immt"
532 "ENSDARG00000021346" 0.960683480000931 7.46740280104483 18.2675636475142 1.9194788949952e-05 0.00040176326871309 "pdhb"
533 "ENSDARG00000013561" 0.960414353741317 5.73691657501297 15.7131909254766 7.37083465054518e-05 0.00122899298092777 "pgm1"
534 "ENSDARG00000037867" 0.958882311090587 9.47045256702263 21.9814567162712 2.75297457559305e-06 7.93623073623345e-05 "atp5mf"
535 "ENSDARG00000006900" 0.958786794896999 4.28331710321783 11.8822071590277 0.00056672741734297 0.00663712020013274 "impdh2"
536 "ENSDARG00000014313" 0.955768209069553 8.97787948262945 20.8422295005101 4.98711416445462e-06 0.00013126618218815 "atp5pf"
537 "ENSDARG00000042658" 0.955416345466102 3.58187828914748 8.98113749522632 0.00272780784118395 0.0227896472506557 "acad8"
538 "ENSDARG00000063895" 0.955284728135117 12.5791320997791 24.4269135830627 7.71828790007509e-07 2.77364957870278e-05 "mt-nd1"
539 "ENSDARG00000062568" 0.955248890242665 3.83862467372547 9.91043157980381 0.00164344574780499 0.0153427260204333 "mrpl2"
540 "ENSDARG00000005840" 0.954871300524946 7.11250942824857 15.9116930530006 6.63674258307753e-05 0.00112810289695076 "got2b"
541 "ENSDARG00000030722" 0.954529149939686 7.4976633086298 16.203527117597 5.68880979740983e-05 0.00100383258084339 "xirp1"
542 "ENSDARG00000052712" 0.954258235554911 7.98417107638868 17.9357946585263 2.28483311356415e-05 0.00046106760522435 "suclg1"
543 "ENSDARG00000076547" 0.952099288627993 4.09875786288131 6.4819941485146 0.0108972658411849 0.0649708198258523 "ENSDARG00000076547"
544 "ENSDARG00000069850" 0.951460063568195 5.06504115203826 13.3907198949 0.00025287231596188 0.00343714184217619 "mrpl30"
545 "ENSDARG00000017910" 0.951174585387598 3.7646619206826 7.56871674026707 0.00593900539512961 0.0414729125640373 "pdss1"
546 "ENSDARG00000010021" 0.950747434662184 4.93758026890119 11.0015913128679 0.00091033695920847 0.00957801052001434 "grpel1"
547 "ENSDARG00000029729" 0.95027680741833 4.0126031150651 10.8059188883887 0.00101176093825088 0.0103409851740707 "clybl"
548 "ENSDARG00000079504" 0.949939583123736 5.56529263412981 12.3034619148557 0.00045211891808543 0.00556835036828223 "mfn2"
549 "ENSDARG00000095897" 0.94927978279287 9.20279915164898 19.6954882878536 9.08155222656873e-06 0.0002157228956248 "atp5f1e"
550 "ENSDARG00000061603" 0.948152258292025 4.96874689813998 8.1317998810166 0.00434955473024348 0.0320815330150105 "sorbs2b"
551 "ENSDARG00000092873" 0.946341781920482 8.48843171817349 20.1511482750045 7.15572769972855e-06 0.00017653785892433 "zgc:193541"
552 "ENSDARG00000041304" 0.943326191474975 4.51176671663352 12.4325793639816 0.00042190879910202 0.0052789152636925 "trak1a"
553 "ENSDARG00000109648" 0.943007869791205 2.9895749133627 7.59342877522976 0.00585814276815153 0.0410174231186411 "si:ch211-147m6.1"
554 "ENSDARG00000079634" 0.942489084840976 5.42315217814572 12.3763808440565 0.00043479912507662 0.0054071851979639 "filip1b"
555 "ENSDARG00000102070" 0.94165749165661 4.38038093987516 10.6094434098866 0.00112511552327066 0.0113077239370288 "tbc1d10aa"
556 "ENSDARG00000099203" 0.941486765774485 3.6006381460307 8.41794288204031 0.0037153592308194 0.0284711559362694 "atp1b2a"
557 "ENSDARG00000116680" 0.939766209090763 6.25142277251801 12.5866444625364 0.0003885130415058 0.00495691499117378 "zgc:56235"
558 "ENSDARG00000016904" 0.939544023605288 6.25159058909794 15.3939443395702 8.72675123225044e-05 0.00143381069306495 "bckdk"
559 "ENSDARG00000045814" 0.934583905724504 5.10713801498312 12.9105891303264 0.00032672843971781 0.00433724120049013 "samm50"
560 "ENSDARG00000070083" 0.932875053841693 10.808790866805 24.1642852540921 8.84575712422126e-07 3.10786198962595e-05 "atp5f1b"
561 "ENSDARG00000006242" 0.932104425740956 4.27621287481738 8.19036258711805 0.00421135057682644 0.0312729495659837 "ptp4a1"
562 "ENSDARG00000104441" 0.931341631646478 5.14366684885169 11.3203445662141 0.00076662486345966 0.00839129023008 "hspb7"
563 "ENSDARG00000006353" 0.92926159057581 7.06964137026531 10.8429424876119 0.00099173013261702 0.0101891855661827 "itga5"
564 "ENSDARG00000104537" 0.928779084318464 10.2823653509192 22.1733434124192 2.49108565329743e-06 7.37024213964315e-05 "cox7c"
565 "ENSDARG00000028889" 0.923774980260706 7.86409122115432 18.0867270139443 2.11067640478611e-05 0.00043484354203316 "ndufb10"
566 "ENSDARG00000097496" 0.923622252169279 2.97679279793155 5.69141705871916 0.0170480827076978 0.0906543316956636 "si:dkey-6e2.2"
567 "ENSDARG00000092553" 0.921628046744488 12.5637607206153 26.0323475580225 3.35744595036901e-07 1.38340835756043e-05 "slc25a5"
568 "ENSDARG00000098017" 0.921029255108243 2.88623818490794 5.72343724631909 0.0167399283021087 0.0893300771584894 "pet100"
569 "ENSDARG00000045141" 0.920392907493462 8.4126504543351 15.3588992722616 8.89011964914694e-05 0.0014545788282492 "aqp8a.1"
570 "ENSDARG00000043665" 0.920354402077081 5.32414756726481 8.09114363110171 0.00444820845872313 0.0327171967945337 "glrx5"
571 "ENSDARG00000062025" 0.918311831505115 3.14406053497755 6.74766816437664 0.00938702881190544 0.0585387612913596 "cpox"
572 "ENSDARG00000039007" 0.916720404672358 10.6019598933159 10.1028675796928 0.0014803878998473 0.0141391417133474 "eno3"
573 "ENSDARG00000074858" 0.91669318457775 5.9732373825965 9.8761737786295 0.00167432750945762 0.0154872683323841 "stard7"
574 "ENSDARG00000012915" 0.916182085499185 4.66396625954013 11.1164486384306 0.00085565466793812 0.00914546866851663 "ech1"
575 "ENSDARG00000091061" 0.914139554664492 4.92643520578619 11.7162791855739 0.00061955708005311 0.00707679857767496 "slc38a3b"
576 "ENSDARG00000021984" 0.913308703070013 7.57471180205096 16.2100902474531 5.66913506921237e-05 0.0010026088313416 "ndufa2"
577 "ENSDARG00000102362" 0.913235675807761 5.76540735335935 12.5831172949527 0.00038924694593969 0.00495691499117378 "slc25a12"
578 "ENSDARG00000086033" 0.91281200764487 3.17572963250755 6.21648790707575 0.0126565936046589 0.0725685305220672 "tspan5a"
579 "ENSDARG00000109774" 0.912018017315287 6.8449022449632 13.6562562734635 0.00021950871388576 0.00309039996114668 "FH"
580 "ENSDARG00000035167" 0.911886679603882 4.95724712375397 11.3018867953214 0.00077428366617435 0.00845161227849126 "mrpl48"
581 "ENSDARG00000009341" 0.910460558852037 6.95728037997764 12.0159644313085 0.0005274678690651 0.00631080660501315 "nrap"
582 "ENSDARG00000034777" 0.910349874594967 5.00034691279373 11.6461414111141 0.00064335845753478 0.00730624972698235 "txn2"
583 "ENSDARG00000005927" 0.909788830303141 3.85979917719963 8.87230488457385 0.00289529358823464 0.0237987240671704 "tbc1d17"
584 "ENSDARG00000021806" 0.909714507404181 5.05217892170798 5.81125887290183 0.0159238912473061 0.086010578228764 "zfp36l2"
585 "ENSDARG00000068305" 0.909110553323748 3.98850583297989 8.74297289201533 0.00310797404106882 0.0251384950701045 "mrps14"
586 "ENSDARG00000002523" 0.908176253188183 5.84487863806228 10.47132029859 0.00121242038266236 0.0119961205584176 "hsdl2"
587 "ENSDARG00000021135" 0.907841192819145 5.02401024326854 8.86192126426919 0.00291180937315502 0.0238707705903438 "dhrs4"
588 "ENSDARG00000033201" 0.906857931160624 5.88669695719903 11.1047008497968 0.00086109177679426 0.00914546866851663 "crip2l"
589 "ENSDARG00000013776" 0.906396843585611 3.28828647089668 7.36248531256921 0.00665986742092599 0.0450284850538553 "thop1"
590 "ENSDARG00000040401" 0.905706565043674 4.51596612670303 11.1341155951855 0.00084754330789581 0.00908741939119902 "slc25a20"
591 "ENSDARG00000032919" 0.905538618511073 5.64689137376042 12.1551059248542 0.00048953662938666 0.00594545258221148 "chchd3a"
592 "ENSDARG00000038834" 0.904345643210548 4.79391011218291 11.8843933779123 0.00056606258929892 0.00663712020013274 "etfdh"
593 "ENSDARG00000114589" 0.902299634631949 3.05133225415858 5.7219989636763 0.0167536459829645 0.0893300771584894 "jam3a"
594 "ENSDARG00000058463" 0.901541305796346 6.53538277067458 13.5254464817136 0.00023535039125314 0.00326092883655329 "ndufab1a"
595 "ENSDARG00000096725" 0.900927826981356 3.88088001437679 9.28795932754285 0.00230664977254705 0.0199487183625772 "si:dkey-21c1.1"
596 "ENSDARG00000017337" 0.89990418422275 3.93591330591804 9.20163164060378 0.00241799506864396 0.0207746956225196 "C11H6orf120"
597 "ENSDARG00000038309" 0.899872269789351 4.13911998116315 9.83827245126706 0.00170917940528664 0.0157324466895975 "dnajc15"
598 "ENSDARG00000015918" 0.893890970666617 6.45703673667728 11.3523060287547 0.00075354345989812 0.00829424759356402 "dlat"
599 "ENSDARG00000063218" 0.893511788788023 4.04467593300602 9.56227931094767 0.00198616343280943 0.0177424588152216 "ppm1la"
600 "ENSDARG00000012387" 0.89286381059268 7.85099319489896 16.0647618288587 6.12125580367852e-05 0.00105414186378446 "pdha1a"
601 "ENSDARG00000103101" 0.892095434180861 6.89937535742628 14.2305849850367 0.00016172058674541 0.0023789551732456 "si:ch211-235e9.6"
602 "ENSDARG00000075677" 0.891386187633649 4.29450340567038 9.9447384114717 0.00161309791110662 0.015149260811944 "mrpl17"
603 "ENSDARG00000045514" 0.891179993546449 9.01075097903976 13.7806241289893 0.00020544416874553 0.00292906813048433 "atp5f1c"
604 "ENSDARG00000057805" 0.889356837832644 5.6013245387981 12.2263649723461 0.0004711890928442 0.00574923745842469 "mrpl28"
605 "ENSDARG00000020015" 0.889249088688517 4.4809517031342 10.9397091605474 0.00094124943398597 0.00979845640935131 "mrps33"
606 "ENSDARG00000041314" 0.887461156137958 6.72648921718867 11.2130015583938 0.00081226233974267 0.00878091293100943 "ndufb9"
607 "ENSDARG00000063899" 0.887110658053629 12.8697902344575 23.4494877907452 1.28236861798208e-06 4.22269498892006e-05 "mt-nd2"
608 "ENSDARG00000006062" 0.886286580358658 3.52340861282231 6.49107002414791 0.01084177001966 0.064885726277357 "akap1b"
609 "ENSDARG00000075325" 0.884876385491322 4.13731853020172 7.62357209847575 0.00576102645472816 0.0404093388580309 "mrpl16"
610 "ENSDARG00000103697" 0.88436649688141 3.9239918368379 8.425402507512 0.00370014726846448 0.0284200970306749 "arnt2"
611 "ENSDARG00000039929" 0.88407231095912 7.57361126699276 15.5048327594794 8.22945858189479e-05 0.00135777440334407 "ckmt2b"
612 "ENSDARG00000069432" 0.882625932241046 3.69481750190599 5.90919067898569 0.0150620901659383 0.0827940567768828 "plscr3b"
613 "ENSDARG00000019881" 0.88257465489887 9.00714139980098 16.7586195571481 4.24489878304778e-05 0.0007842101742391 "bsg"
614 "ENSDARG00000040988" 0.881173415757555 8.63592542573364 12.5930365977942 0.00038718657285684 0.00495472898924131 "tpi1b"
615 "ENSDARG00000045978" 0.878695591948813 7.54073108379508 15.3464456633435 8.94891237973221e-05 0.00145813541259819 "chchd6b"
616 "ENSDARG00000001785" 0.878562860836618 5.61181950593184 9.99133544050044 0.00157278502903791 0.0148593255444518 "irx2a"
617 "ENSDARG00000098130" 0.877279168161143 4.59413512824087 8.49712279361073 0.00355708523406877 0.02763500571779 "bola3"
618 "ENSDARG00000018105" 0.875999097642404 4.65270687024151 8.6742206372632 0.00322742848225145 0.0257866620866182 "casq1b"
619 "ENSDARG00000101561" 0.875059204369947 5.02408286747313 10.9789566901209 0.00092152294302264 0.00966035961327854 "dbt"
620 "ENSDARG00000029064" 0.874733456236999 9.16599297594209 14.8817191439983 0.00011446690985366 0.00179453103694892 "uqcrq"
621 "ENSDARG00000012072" 0.874393100019917 4.11408717527368 9.95003060151915 0.00160846723824917 0.015123819790945 "dmac2l"
622 "ENSDARG00000007682" 0.870766794160685 8.21670494272943 11.5730251696154 0.00066915464459379 0.00751247796426981 "ppdpfa"
623 "ENSDARG00000041708" 0.869624668899876 3.56925926059349 6.11700639300957 0.0133887351879624 0.0755335813113003 "kat14"
624 "ENSDARG00000004891" 0.867655321909702 4.23074758216474 9.2223080905245 0.0023908395333775 0.02060887965792 "pex19"
625 "ENSDARG00000008920" 0.864338823551142 3.54018948364941 7.28800124227823 0.00694166640765365 0.0464943954282844 "mrpl53"
626 "ENSDARG00000039269" 0.860797440662534 6.35600038995439 8.15523423411358 0.00429370539911514 0.0317887690414263 "arg2"
627 "ENSDARG00000020876" 0.860233626308988 5.50679015192577 5.52632628399894 0.0187323969666893 0.0974323783696572 "pdk2a"
628 "ENSDARG00000071465" 0.858420583531872 6.98096845920301 14.7602873929234 0.00012207963539077 0.00189874847929922 "lrrc39"
629 "ENSDARG00000014230" 0.855725255188405 7.05813793038935 13.3564014362788 0.00025754201323938 0.00349457869688614 "dlst"
630 "ENSDARG00000078113" 0.855248086461914 7.90442018053608 13.1451924006978 0.00028825791437414 0.00387793125833255 "atp5mea"
631 "ENSDARG00000004754" 0.854932704983707 5.35054733058394 9.14058797957481 0.00250000748999796 0.0211787502112852 "hspa4a"
632 "ENSDARG00000005359" 0.853224394386028 5.80345763087768 10.3786244902066 0.00127482634921179 0.0124516357276899 "sucla2"
633 "ENSDARG00000018966" 0.852749433415689 4.35327007887978 9.81138227204935 0.00173435102621711 0.0159083246810357 "cyb5r1"
634 "ENSDARG00000096003" 0.85042229650606 9.30546879892335 17.5147299734842 2.85090372703101e-05 0.00055126811625882 "atp5md"
635 "ENSDARG00000017775" 0.849412399245752 7.38738238746106 11.4062992794906 0.0007319549158724 0.0080792218624345 "atp5mc3a"
636 "ENSDARG00000103198" 0.846520038169176 3.48012439470672 6.5249387203945 0.0106372213850074 0.063929707195217 "mrps2"
637 "ENSDARG00000041397" 0.846253847333903 4.41607601708619 7.71002384537902 0.00549150263101806 0.0389352483838848 "eif2b2"
638 "ENSDARG00000016307" 0.845728445643992 3.23064390897126 5.85953106063051 0.0154929212016987 0.0844385663832196 "mrpl46"
639 "ENSDARG00000061629" 0.845126164100276 3.65268164663896 6.4441062406421 0.0111321033032361 0.0659273251158595 "ndufaf5"
640 "ENSDARG00000077407" 0.842786241339466 4.31828170579474 5.90639870569743 0.0150859818828526 0.0827940567768828 "si:dkey-184p18.2"
641 "ENSDARG00000035985" 0.842003717640231 4.72360992457219 8.4111173550334 0.0037293338374304 0.0285226990287437 "fam210aa"
642 "ENSDARG00000090389" 0.841170842277606 6.08978377838851 12.0044574096436 0.00053073460647475 0.00633589598925365 "ndufv3"
643 "ENSDARG00000057910" 0.839753378081126 5.12570577582559 10.0118365622265 0.00155537342482599 0.014765728411798 "mrps34"
644 "ENSDARG00000071353" 0.837033054352523 5.03907764107307 9.19556706864497 0.00242601921988075 0.0207982257739232 "ENSDARG00000071353"
645 "ENSDARG00000011841" 0.836146586695012 10.4162936380813 18.2512584154272 1.93598004782393e-05 0.00040414225401523 "atp5l"
646 "ENSDARG00000074226" 0.836063238769674 3.41649902105811 6.16963474375654 0.0129961438341771 0.0737416380497286 "zgc:158398"
647 "ENSDARG00000079391" 0.835737073326171 4.43284410439952 8.97513016231863 0.00273679085244692 0.022796074217485 "mrpl42"
648 "ENSDARG00000036092" 0.835519219223364 3.64617652504774 6.18968657469054 0.0128496942730177 0.0730687094860185 "sdhaf3"
649 "ENSDARG00000039346" 0.834211778177836 7.55783750330781 14.7314050537328 0.00012396411782802 0.00190919296928876 "ndufa5"
650 "ENSDARG00000110581" 0.83161457509425 5.26143739289166 5.82752333938344 0.0157773202287229 0.0856327656552064 "mapk4"
651 "ENSDARG00000053021" 0.831432623163742 4.18036765605949 8.35057816927028 0.00385564622426434 0.029261268837956 "grsf1"
652 "ENSDARG00000071498" 0.829685615804541 7.50363230478432 13.4063079717275 0.00025077952796609 0.00341459322680475 "fhl1a"
653 "ENSDARG00000069922" 0.829440321556277 6.80294762121612 8.02772211944892 0.00460667382306705 0.0338195177122553 "pla1a"
654 "ENSDARG00000003695" 0.827226531345654 7.92400270107223 13.4358685816158 0.00024685866280042 0.00338046526988401 "vdac3"
655 "ENSDARG00000070604" 0.822903303055883 3.77036206615406 6.02537975646804 0.0141015973195943 0.0784307921591572 "zgc:162509"
656 "ENSDARG00000060065" 0.822563871926311 6.70533113917385 12.434470303072 0.00042148184137393 0.0052789152636925 "ubap2b"
657 "ENSDARG00000075433" 0.819358144664383 7.05223863986534 9.54601944067201 0.00200383501511631 0.0178597752762914 "myom2a"
658 "ENSDARG00000070873" 0.819077680735746 4.72827974479472 7.49770500382479 0.00617776687081512 0.0425881867600632 "ccl25b"
659 "ENSDARG00000057571" 0.819002221446741 7.83737474791121 12.9975646152378 0.00031189637012875 0.00416038039476835 "pgam2"
660 "ENSDARG00000113992" 0.815264607468229 6.01993179598854 9.31205868673038 0.00227650542677717 0.0197313851417801 "apobec2b"
661 "ENSDARG00000036329" 0.814134266460628 8.31955967476232 14.3971683438264 0.0001480247324184 0.00221054012169424 "ndufa1"
662 "ENSDARG00000016721" 0.813654649406765 7.36086234901394 11.2495313776191 0.0007964312083762 0.00865733924022198 "sdha"
663 "ENSDARG00000094324" 0.813606346501999 6.30502675624035 11.2435101514887 0.00079901903485051 0.00867348938520493 "efemp2a"
664 "ENSDARG00000101619" 0.812846494465993 6.80778432986549 11.7379430475737 0.00061238668416219 0.00702548572063624 "micos10"
665 "ENSDARG00000015551" 0.81257574072526 9.11333745461962 14.6085846240305 0.00013231044276304 0.0020140873975729 "fth1a"
666 "ENSDARG00000061081" 0.811933662301325 4.00213067787711 5.46861393455616 0.0193609746540055 0.0998498496245239 "arpp21"
667 "ENSDARG00000043643" 0.80972220669256 5.98302843572914 8.26745059342714 0.00403621432158862 0.030339070402008 "ehbp1"
668 "ENSDARG00000009830" 0.809689915762318 8.16628815502356 10.8022871374415 0.00101374772236195 0.0103478528858477 "hdlbpa"
669 "ENSDARG00000032617" 0.808537301190073 3.43044670299614 5.50128610037059 0.019002492977775 0.0983943906539607 "fgfrl1a"
670 "ENSDARG00000038910" 0.807493210638777 5.81126889945209 10.6429832962402 0.00110489298539471 0.0111338127977674 "pccb"
671 "ENSDARG00000020607" 0.807464112377032 3.57522616395871 6.90458563304374 0.00859749496606233 0.0544961463845662 "emc3"
672 "ENSDARG00000063344" 0.806605950620897 5.95358043903373 10.6882784479758 0.00107816492402013 0.0109063726889954 "fam162a"
673 "ENSDARG00000033609" 0.805714950755816 5.1643493728491 7.18059673408525 0.00736961922325504 0.0486567980595781 "map1lc3a"
674 "ENSDARG00000093058" 0.801436735058049 4.84976957521393 9.97408993382643 0.00158758445521406 0.0149811626649097 "STMP1"
675 "ENSDARG00000103811" 0.800895375770803 4.39574063848461 8.02255049568041 0.00461984652088182 0.0338846152090772 "agla"
676 "ENSDARG00000079578" 0.797956322873453 10.2516295224546 7.01102334937468 0.00810093624649474 0.052214879819749 "rbpms2b"
677 "ENSDARG00000069090" 0.796236246360879 5.33139324798449 8.73853528871706 0.00311554679018284 0.0251480546038348 "atp6v0d1"
678 "ENSDARG00000041306" 0.795447203289769 4.02546398430596 5.96874018206938 0.0145616805336074 0.0806928618457779 "mrps25"
679 "ENSDARG00000061736" 0.795360219931208 5.06123183075785 6.72383855996843 0.00951326592480947 0.0589029332112862 "ank3a"
680 "ENSDARG00000079823" 0.795328254990536 5.64674188943354 10.0093312201136 0.00155749069735322 0.0147680142026143 "mrps36"
681 "ENSDARG00000058824" 0.794598084425111 4.65050041041662 6.68137216036521 0.00974255985562868 0.0597614544534667 "mrpl4"
682 "ENSDARG00000039452" 0.794347174849632 7.40020963671036 13.5538955217953 0.00023180980084967 0.00322892589856097 "hk1"
683 "ENSDARG00000074507" 0.793236513555436 4.79201811760646 7.53614834504326 0.00604731810722816 0.0420056429866599 "rmdn1"
684 "ENSDARG00000097011" 0.792918202690161 9.7324223945127 10.9434194231511 0.00093936645885528 0.00979180666382926 "hbaa1"
685 "ENSDARG00000003017" 0.791968585073625 6.207595533019 9.55665874443118 0.00199225404749904 0.0177766886097703 "ube2al"
686 "ENSDARG00000052371" 0.787691692351261 4.38217874551097 6.14898648585533 0.0131487432356235 0.074446481485149 "higd2a"
687 "ENSDARG00000089418" 0.787261510986623 7.28274463629021 10.6979973733463 0.00107251567325452 0.0108631896377259 "si:dkey-164f24.2"
688 "ENSDARG00000074533" 0.78676719187791 3.85416141494477 6.73017748979127 0.00947951668055376 0.0587894375697069 "slc25a38b"
689 "ENSDARG00000071562" 0.785752221709349 5.04863384928305 7.15357456182652 0.00748147297890464 0.0492434344698091 "mtus1a"
690 "ENSDARG00000102822" 0.783405374769719 5.73600627646318 8.62998349113412 0.00330674570749024 0.0262483350907065 "pam16"
691 "ENSDARG00000035741" 0.783290819534598 5.75561597933059 9.18694089343427 0.00243747925467784 0.0208284057918726 "slc25a11"
692 "ENSDARG00000014068" 0.781958582977954 5.46554575766932 8.25219429950184 0.00407027689505428 0.0305659152328981 "pgam1b"
693 "ENSDARG00000030108" 0.775194234989605 4.06677219081286 6.39722624015961 0.0114298804946547 0.0674817400547128 "sec22ba"
694 "ENSDARG00000105450" 0.774151834729971 4.31367295183265 8.36106988870649 0.00383344798151249 0.0291490199173945 "si:ch211-63p21.1"
695 "ENSDARG00000045733" 0.773541979395183 3.98870370831256 5.57949237768573 0.0181719890993034 0.0954059734566498 "ciapin1"
696 "ENSDARG00000075021" 0.771255892721086 6.63050608350162 9.36848914986301 0.0022074739524623 0.0193031333398647 "fam120a"
697 "ENSDARG00000071573" 0.771110444143018 4.4715678739461 6.75400756873157 0.00935373572138314 0.0584608089070966 "lsm5"
698 "ENSDARG00000075752" 0.77026974480318 3.91158082543956 7.42427368097595 0.00643497945004847 0.0438090728995515 "myo18aa"
699 "ENSDARG00000044615" 0.770254815308084 4.57939051844007 8.43320242989739 0.00368430909460631 0.0283670174537837 "zak"
700 "ENSDARG00000103364" 0.768568196806668 8.37037531596028 12.9069759849586 0.0003273597551577 0.00433724120049013 "cs"
701 "ENSDARG00000089920" 0.767891082074575 6.68288233666895 8.43170131528892 0.0036873518240433 0.0283670174537837 "mlip"
702 "ENSDARG00000020679" 0.76783854827053 4.01650488033271 7.26058526794608 0.00704843171775644 0.0471292758018209 "clpp"
703 "ENSDARG00000037266" 0.767701216915871 6.47154050704249 8.4042246576378 0.0037435002255771 0.0286032492963998 "myoz2b"
704 "ENSDARG00000099368" 0.763793354931346 3.50256712503754 5.51859910584914 0.0188153204338743 0.0976758389278304 "slc25a42"
705 "ENSDARG00000099499" 0.762213673187434 10.1347266726268 14.9913349922988 0.00010800597558258 0.00171901386377823 "ndufa4l"
706 "ENSDARG00000102538" 0.762197172328518 4.63821516655289 7.64717386305887 0.00568613322754322 0.0399787095983676 "mccc1"
707 "ENSDARG00000063912" 0.76068652986737 14.4585541581403 13.5943850758986 0.00022686306854559 0.00317241150935012 "mt-co3"
708 "ENSDARG00000019613" 0.76061115624772 4.400536507529 6.97759725087778 0.00825363480327576 0.0528958517115474 "ip6k2b"
709 "ENSDARG00000056725" 0.758240353815612 5.68890573627506 7.23959357657253 0.00713131206448992 0.0474817478405547 "hmgb3a"
710 "ENSDARG00000053217" 0.75720859079384 6.15875367809106 8.95020794469526 0.00277438002406353 0.022981453817154 "cox7a2a"
711 "ENSDARG00000053485" 0.754402244860425 5.87624305462165 7.798186973591 0.00522986838000497 0.0375538906483933 "aldh6a1"
712 "ENSDARG00000074985" 0.753558654686353 4.51073109395601 7.34168266293877 0.00673737449390555 0.0454354218226536 "aurkaip1"
713 "ENSDARG00000012987" 0.753355544385162 7.6507366914396 9.96808520918379 0.00159277052005893 0.0150121005902561 "gpia"
714 "ENSDARG00000078842" 0.752522953241087 4.95807660369634 6.70074281042833 0.0096372753341958 0.0593005135888358 "tns1a"
715 "ENSDARG00000010953" 0.751760755381044 5.84328349106774 6.40772402620848 0.011362496816507 0.0671342717311639 "ndel1a"
716 "ENSDARG00000028119" 0.751306990864036 4.88882534995636 7.68844548446727 0.00555754762963953 0.0392620285864121 "sumo3a"
717 "ENSDARG00000100083" 0.748046819025492 4.17520483235874 6.93076321253909 0.00847255258741279 0.0538602494854109 "sugt1"
718 "ENSDARG00000057855" 0.747678253609151 4.70717198243989 8.65316493371971 0.00326493734227253 0.0260334922833686 "mrps31"
719 "ENSDARG00000019924" 0.746421043627409 4.79785770756707 8.74728441093591 0.00310063436642303 0.0251049305182605 "cmpk"
720 "ENSDARG00000090462" 0.745680076683876 3.92962970893174 5.63592402305519 0.017596068475937 0.0930652277591562 "mrpl20"
721 "ENSDARG00000014506" 0.743267031167698 5.32421502242908 8.63269491329186 0.00330182761532349 0.0262483350907065 "tmem126a"
722 "ENSDARG00000091655" 0.741733741188674 3.9172680094392 6.87457671543648 0.00874304622190705 0.0552672881657899 "gcsha"
723 "ENSDARG00000075709" 0.741544987831611 8.14393277248555 11.8638610834146 0.00057233760770006 0.0066708487731435 "ndufb3"
724 "ENSDARG00000011175" 0.740939983101673 5.10013099875377 8.2221161616718 0.00413829149086685 0.0308997666348407 "atp6v1d"
725 "ENSDARG00000071378" 0.739027203226006 5.40508355148246 6.74346741899683 0.00940915699940767 0.0585839126466285 "micos13"
726 "ENSDARG00000046002" 0.735345701475609 4.09191284070687 5.94035930498517 0.0147980016572678 0.0816119642906081 "necap2"
727 "ENSDARG00000074246" 0.735222878115607 4.6297008735874 7.30754999438936 0.00686654835658117 0.0461089893910357 "rab14"
728 "ENSDARG00000028559" 0.734721546189013 4.64485962034581 7.492220896145 0.00619660860828054 0.0426287672615103 "march5l"
729 "ENSDARG00000042644" 0.734136429257575 7.58018579395901 10.4591815470158 0.00122041338085694 0.0120359064001806 "sod2"
730 "ENSDARG00000062916" 0.73358842678459 3.89218909045853 6.32955699619627 0.0118741974559539 0.0694622359337984 "mrpl37"
731 "ENSDARG00000071468" 0.732882835497462 4.46217227933438 7.75515489658044 0.00535594478681204 0.0382845462962859 "mrpl54"
732 "ENSDARG00000100116" 0.730877076912608 4.57962136827644 7.73841997310105 0.00540580809823597 0.0385359689611568 "mrps24"
733 "ENSDARG00000099014" 0.730755579819601 8.2834186281759 11.8761991675915 0.00056855850745938 0.00664867080788314 "fxyd1"
734 "ENSDARG00000038076" 0.729920998174078 7.55117673407709 10.1232258741595 0.00146412520334854 0.0140349151648635 "romo1"
735 "ENSDARG00000075743" 0.727435425585926 5.65680209377457 7.81726582030652 0.00517494265529028 0.0371934234677028 "mrpl47"
736 "ENSDARG00000044942" 0.727345010885038 3.83094731191501 5.71425190302306 0.0168277335636419 0.089664362319473 "mrpl45"
737 "ENSDARG00000062562" 0.724864262229135 4.33398228348563 6.36197170571059 0.0116591909435869 0.0684759945716633 "egln2"
738 "ENSDARG00000033184" 0.723919710381927 6.54949849457702 7.82411708325785 0.00515536246844322 0.0370865654722561 "prkar2aa"
739 "ENSDARG00000092124" 0.723419720367666 6.91351271393225 8.6756235356726 0.0032249449596769 0.0257866620866182 "cox14"
740 "ENSDARG00000070607" 0.719520633770023 4.69783554678881 7.50032289532894 0.00616879321350066 0.0425881867600632 "mrpl36"
741 "ENSDARG00000103714" 0.718963707389412 3.7664202512111 6.20627435378282 0.0127298270087063 0.0727550752058959 "rab6a"
742 "ENSDARG00000061338" 0.718191679257433 7.98558326598469 6.7420493643717 0.00941663891593535 0.0585841488287836 "ddx6"
743 "ENSDARG00000052178" 0.717650424622146 4.90009300909814 5.4969099301865 0.0190501080780634 0.0985695927510581 "eif2s1b"
744 "ENSDARG00000055708" 0.716861378459384 4.70978543913376 6.74355214299593 0.00940871017285453 0.0585839126466285 "timm8b"
745 "ENSDARG00000099560" 0.713462347195484 4.46743039542136 5.85424681071741 0.0155395069234119 0.0846338543164369 "lyrm5a"
746 "ENSDARG00000104173" 0.713434154180843 6.41476574914754 7.94579796708991 0.00481991604035205 0.0350256133310901 "tufm"
747 "ENSDARG00000041400" 0.71202496109015 7.78631830441485 8.42397496115831 0.00370305346814128 0.0284200970306749 "ndufa3"
748 "ENSDARG00000023443" 0.711732930829301 3.93943560054732 5.60057710080334 0.0179545623273828 0.0944729161348095 "tjp2b"
749 "ENSDARG00000015978" 0.709987421407221 6.82649140358099 9.88021713354284 0.0016706522303599 0.0154872683323841 "COX5B"
750 "ENSDARG00000068738" 0.70917972774544 9.01325403578724 7.76584938559193 0.00532432534193298 0.0381277893002844 "cox5b2"
751 "ENSDARG00000035175" 0.708613409987406 5.91200091675051 5.51436229589567 0.018860948236333 0.0978481625708247 "schip1"
752 "ENSDARG00000099996" 0.70743908901405 5.37554198077634 6.95514837046872 0.0083578367508111 0.0533032214172475 "rhot1a"
753 "ENSDARG00000009567" 0.706299009485872 4.53528504930965 6.75894559087663 0.00932788617873668 0.0583615619298921 "spegb"
754 "ENSDARG00000063908" 0.706259641264288 14.1648287509271 12.6399141274887 0.00037759732265332 0.00485570413281318 "mt-co2"
755 "ENSDARG00000032049" 0.704933066898467 6.42319400527235 7.225374604048 0.00718801712156924 0.0477381390267931 "enah"
756 "ENSDARG00000037980" 0.704825977853571 5.89642668419941 7.46102245290832 0.00630491855349398 0.0431475730573892 "elob"
757 "ENSDARG00000036252" 0.699966430294483 5.45198003063432 7.48484992711905 0.00622202545848022 0.0427662361207331 "rras2"
758 "ENSDARG00000098671" 0.699802995350138 3.80348842063437 5.88341799428797 0.0152841233288949 0.083653626492066 "prelid1a"
759 "ENSDARG00000104587" 0.696371955846952 7.34064603118382 9.41624311862017 0.00215071707402033 0.018933046278009 "srl"
760 "ENSDARG00000035136" 0.692238553057354 8.81915464150023 8.87829715029917 0.00288580585073398 0.023776264585867 "selenow1"
761 "ENSDARG00000089836" 0.689462715918281 4.75087143275954 6.6622866957964 0.00984744723503866 0.0603108247001979 "ENSDARG00000089836"
762 "ENSDARG00000015930" 0.688524161684614 5.34670996143618 7.49950533144922 0.00617159424481209 0.0425881867600632 "rwdd1"
763 "ENSDARG00000054597" 0.687968809510485 4.67865271658225 6.09492899168033 0.0135570374039252 0.0759387077358658 "cnot6l"
764 "ENSDARG00000041974" 0.687530154642233 4.95527271755121 7.14900546664427 0.00750055679866844 0.0492732737942576 "brk1"
765 "ENSDARG00000035715" 0.685942277903115 6.52936072493762 7.78694290488174 0.00526251664539445 0.0377538796711526 "marcksl1b"
766 "ENSDARG00000068940" 0.684268789123753 9.17060162277484 9.31324015378227 0.00227503792399285 0.0197313851417801 "atp5meb"
767 "ENSDARG00000076011" 0.683561437273685 4.2691548446025 6.49737697916076 0.0108033759882194 0.0647051514667326 "PPM1K"
768 "ENSDARG00000056141" 0.6816169371618 7.31351331867043 9.02875155012983 0.00265765927981482 0.0223220688710167 "coq10b"
769 "ENSDARG00000026519" 0.681091411191096 6.15388449575739 7.64522441288605 0.00569228143309528 0.0399787095983676 "ralgps2"
770 "ENSDARG00000068886" 0.67741625319769 3.87727816776751 5.55365017511338 0.0184421885800302 0.0965026756149185 "mrpl14"
771 "ENSDARG00000067848" 0.676959196512978 7.79795899361264 6.44927066283033 0.0110997898762713 0.0659138434804616 "nmrk2"
772 "ENSDARG00000103288" 0.676454798493089 4.77804786615031 7.15308860232552 0.0074835003336584 0.0492434344698091 "PDPR"
773 "ENSDARG00000041065" 0.67387713942849 9.35547230915159 11.515408860995 0.00069021648601687 0.00772689010661848 "hspb1"
774 "ENSDARG00000014995" 0.673606756145078 4.2858398593941 6.03899052019548 0.0139932834541387 0.0779385285096048 "jagn1b"
775 "ENSDARG00000075121" 0.672112787355664 6.41376545716442 5.6551073322307 0.0174046093634577 0.0922385694884928 "hbegfa"
776 "ENSDARG00000019732" 0.671126487291434 6.7245058742041 7.72177002611299 0.00545588798582681 0.038816729452229 "mtch2"
777 "ENSDARG00000058444" 0.6708188181906 4.25557306849851 5.66323579639201 0.0173241328649454 0.09187393911531 "snx6"
778 "ENSDARG00000030278" 0.667076823704596 5.49927734868444 6.72252576461798 0.00952027078078222 0.0589029332112862 "idh3a"
779 "ENSDARG00000017741" 0.66602188131141 5.39556453372975 6.63506042117003 0.00999908041824866 0.0610021417764472 "g3bp1"
780 "ENSDARG00000063905" 0.665557957056361 13.6202526619964 6.73506056827864 0.00945360221532736 0.0586749601219451 "mt-co1"
781 "ENSDARG00000027899" 0.663489475933278 5.07437672975362 6.06024636105119 0.0138258395668733 0.0772245261826068 "sem1"
782 "ENSDARG00000013075" 0.661256915233237 5.30012977080059 5.61445548952138 0.0178129149903292 0.0939464717177342 "mrpl11"
783 "ENSDARG00000058603" 0.660539515619515 6.1302953851614 5.57008757547306 0.0182698469779998 0.0957919358540031 "jph1a"
784 "ENSDARG00000076796" 0.659254730814227 5.31545996519274 6.32843233918782 0.0118817299547818 0.0694622359337984 "dlg3"
785 "ENSDARG00000045864" 0.658233702263265 8.28115890373262 7.70263045252597 0.00551404101502011 0.039059858495237 "lmod2b"
786 "ENSDARG00000033789" 0.658118490113016 8.72363337710685 6.17408762442076 0.0129634744802731 0.0736093392205981 "ndufb7"
787 "ENSDARG00000102632" 0.654086006416668 6.70276967181684 7.03326964076766 0.00800091413453374 0.0517822321042603 "ubc"
788 "ENSDARG00000055966" 0.652871731147599 5.3008774297616 6.49857090583779 0.010796123590131 0.0647051514667326 "cflara"
789 "ENSDARG00000104139" 0.652060089318379 8.86638312844169 8.23953401815831 0.00409876539724048 0.0307212225488405 "atp1a3b"
790 "ENSDARG00000020625" 0.651666027840839 6.85153015307323 6.96202381491299 0.00832578049034239 0.0532281823387446 "jak1"
791 "ENSDARG00000103522" 0.651414497329176 5.08954909537402 6.69291425953883 0.0096796844672246 0.0594684752201855 "si:zfos-943e10.1"
792 "ENSDARG00000101406" 0.650786682542938 10.4912237082116 12.2814255723806 0.0004574887763 0.00561690588062566 "rplp2"
793 "ENSDARG00000022045" 0.648452096845286 7.09310503979748 6.01037138244483 0.0142220339160941 0.0789889957090054 "map1ab"
794 "ENSDARG00000061794" 0.64750200079751 7.31664907424985 8.39063419517189 0.00377159293059959 0.0287899479765458 "jam3b"
795 "ENSDARG00000017299" 0.644068737571362 8.35975000447625 8.57575541636183 0.00340668589382674 0.0267038027733231 "fabp11a"
796 "ENSDARG00000040555" 0.643797226050564 5.59166938374384 5.90691891462557 0.0150815273490112 0.0827940567768828 "bckdha"
797 "ENSDARG00000089921" 0.640078524441976 5.46138644737645 5.7444189977296 0.0165411257857298 0.0886905542238821 "smim4"
798 "ENSDARG00000052244" 0.639246199821717 7.31610362953289 7.11472260265483 0.00764534332797966 0.0499741295607973 "zgc:158564"
799 "ENSDARG00000099241" 0.638637118161315 6.92944432746296 7.41729608395847 0.00645998223336245 0.0439033334858052 "ppp2cb"
800 "ENSDARG00000014106" 0.63860889705313 6.49082710044544 6.27310781934123 0.0122583950291951 0.0710981221026834 "cfl2"
801 "ENSDARG00000028027" 0.635183044929706 6.50567151015577 5.61352517994574 0.0178223738595397 0.0939464717177342 "trim63a"
802 "ENSDARG00000056322" 0.633948698222045 7.88164509131454 6.99894213016796 0.00815578989380104 0.0524824746232332 "ldb3a"
803 "ENSDARG00000021193" 0.63229277254144 7.64216001239447 7.10516969828515 0.00768619479939806 0.0501994631296786 "coro1cb"
804 "ENSDARG00000015006" 0.628128768044595 4.76289236894995 6.10866939293559 0.0134520365407819 0.0756737152079724 "dnm1l"
805 "ENSDARG00000034470" 0.621771742508369 9.54642565836046 7.49708711598242 0.00617988682083763 0.0425881867600632 "aldoab"
806 "ENSDARG00000029510" 0.621487018485754 5.45500914629431 6.25053601736682 0.0124155730462911 0.0717287884049777 "timm17a"
807 "ENSDARG00000012914" 0.621308278134761 5.16098326693885 5.89870282483229 0.0151520400173543 0.083093021324273 "arhgef4"
808 "ENSDARG00000013078" 0.617678163152878 6.94685739567646 7.33864453609076 0.00674877087281293 0.0454733105899296 "ywhaba"
809 "ENSDARG00000042708" 0.615540605959802 6.74864415645131 6.39436841237042 0.0114482953826771 0.0675397935994521 "tuba8l"
810 "ENSDARG00000091726" 0.612135678340812 5.22108329514657 5.70602235872652 0.016906805523355 0.0899638671188666 "aebp1"
811 "ENSDARG00000087243" 0.593323154242631 5.50417104188438 5.55022442053727 0.0184783176055005 0.0965422766007979 "zgc:100918"
812 "ENSDARG00000063921" 0.593174182027942 10.2409941101778 6.92479665000452 0.00850086579939236 0.0539966213407731 "mt-nd5"

## Sheet: Supplementary Table 4
Extended Data Fig. 3g	KEGG pathway enrichment analysis of the upregulated genes in the 7dpci NA compared to the 7dpci SAT
Term "Overlap" "P.value" "Adjusted.P.value" "Old.P.value" "Old.Adjusted.P.value" "Z.score" "Combined.Score" "Genes"
1 "Valine, leucine and isoleucine degradation" "25/55" 1.07382384182393e-20 6.60401662721716e-19 3.77010987283512e-13 2.3186175717936e-11 -39.5835863468784 1820.0721379749 "mcee;hmgcl;acads;acadm;hadh;mccc2;echs1;mccc1;acad8;hibadhb;hsd17b10;aldh2.2;hadhaa;hadhb;hadhab;dldh;pcca;pccb;aldh6a1;acadsb;bckdha;bckdhb;acaa2;dbt;acat1"
2 "Citrate cycle (TCA cycle)" "18/34" 8.74328317696705e-17 3.58474610255649e-15 1.20694302829492e-10 4.94846641600917e-09 -42.2978759793552 1563.99191529047 "sucla2;dldh;dlst;aco2;ogdha;suclg1;idh3b;pdha1a;idh3a;cs;mdh1ab;dlat;idh2;sdhdb;sdhc;pdhb;sdhb;sdha"
3 "Glycine, serine and threonine metabolism" "10/44" 8.05556367205213e-06 8.25695276385344e-05 0.000648934924494838 0.00665158297607209 -91.4528043111285 1072.66343707834 "gamt;gatm;dldh;pgam1b;pgam1a;pgam2;cth;gcsha;psat1;alas1"
4 "Oxidative phosphorylation" "82/139" 7.44152014442533e-78 9.15306977764316e-76 1.16575152597711e-48 1.43387437695184e-46 -5.43450767111933 965.139010109101 "ndufa4l;atp6v1d;ndufs8a;cyc1;cox11;cox10;atp5f1b;ndufa6;ndufa7;cox8b;cox8a;uqcrb;ndufa2;ndufa3;ndufa4;ndufa5;uqcrh;ndufa1;uqcrc2b;ndufa11;ndufa12;ndufa10;atp5po;uqcrfs1;cox7a2a;atp5pd;cox7b;atp5pf;atp5pb;si:ch211-235e9.6;cox7a2l;sdhc;atp5l;…
5 "Glyoxylate and dicarboxylate metabolism" "10/37" 1.46286273936965e-06 1.79932116942468e-05 0.000198637027100554 0.0027147060370409 -67.1182171420223 901.740983461172 "cs;mdh1ab;dldh;pcca;mcee;pccb;pgp;aco2;acat1;gcsha"
6 "Butanoate metabolism" "7/24" 3.3193018953753e-05 0.000291624380807973 0.00125741383674026 0.0118970693783887 -68.8163749791058 709.715041151367 "hadhaa;hadhab;echs1;hmgcl;acat1;acads;hadh"
7 "Fatty acid degradation" "18/45" 4.46829120931328e-14 7.85142598207905e-13 4.16827025541313e-09 7.32424630594021e-08 -18.7751728590527 577.133516543366 "hadhaa;hadhb;hadhab;acsl1b;cpt1ab;acsl1a;cpt2;eci2;eci1;acads;acadm;hadh;acadsb;echs1;acaa2;acat1;acadvl;aldh2.2"
8 "Arginine and proline metabolism" "11/61" 2.97924275576333e-05 0.000281882199199145 0.00186661549159034 0.0163995503904009 -54.2920674539221 565.791550295438 "arg2;gamt;gatm;got2b;got2a;got1;prodhb;ckmt2a;prodha;ckmt2b;aldh2.2"
9 "Propanoate metabolism" "17/32" 5.87545569549234e-16 1.44536210109112e-14 3.85493551954314e-10 9.48314137807612e-09 -11.956026465069 419.30475710748 "hadhaa;sucla2;hadhab;dldh;ldha;pcca;mcee;pccb;suclg1;acadm;aldh6a1;ldhbb;bckdha;bckdhb;echs1;dbt;acat1"
10 "Fatty acid elongation" "7/33" 0.000297976550165967 0.00203617309280078 0.00580242687382777 0.0396499169711565 -48.3444441625435 392.484165208105 "hadhaa;hadhb;hadhab;echs1;acot7;acaa2;hadh"
11 "Fructose and mannose metabolism" "10/42" 5.14138848606012e-06 5.74900712532177e-05 0.000473636382326176 0.00529611591146543 -28.0855498885794 342.031089255641 "aldoab;aldoaa;aldocb;tigarb;mpi;tpi1b;tpi1a;pfkpa;pfkpb;hk1"
12 "Arginine biosynthesis" "5/24" 0.00242017766925063 0.0124034105549095 0.0201655544466817 0.107841878127907 -53.5988628433662 322.874957657067 "arg2;got2b;got2a;got1;glud1b"
13 "Starch and sucrose metabolism" "6/34" 0.00221935112721859 0.0118687038542559 0.0216604372489593 0.111009740900916 -51.8363646323836 316.748200838162 "pygma;gys1;gpia;agla;hk1;pgm1"
14 "Cysteine and methionine metabolism" "8/51" 0.000957636984559607 0.00560901662384913 0.0153831793214822 0.0860059571155596 -39.1341231348879 272.022925025377 "mdh1ab;ldhbb;got2b;ldha;got2a;got1;cth;gclm"
15 "Peroxisome" "13/87" 4.64919637377392e-05 0.000381234102649461 0.00332343533588329 0.027252169754243 -20.6346235058853 205.855772408529 "acsl1b;acsl1a;hmgcl;ech1;eci2;abcd3a;gstk1;pecr;pex19;phyh;idh2;dhrs4;sod2"
16 "Amino sugar and nucleotide sugar metabolism" "6/57" 0.0273999731350979 0.112339889853901 0.134976031355244 0.541876932322269 -52.5161818377633 188.91190493927 "gpia;cmasa;mpi;cyb5r1;hk1;pgm1"
17 "Pyruvate metabolism" "12/46" 1.98854288909219e-07 3.05738469197925e-06 6.16831265576153e-05 0.000948378070823335 -11.7648241370696 181.539395304758 "mdh1ab;ldhbb;dldh;ldha;dlat;acat1;pdhb;me2;pkma;pdha1a;acyp1;aldh2.2"
18 "beta-Alanine metabolism" "6/35" 0.00258809203884247 0.012733412831105 0.0242297989374082 0.119210610772048 -28.4678272503288 169.578130929476 "hadhaa;hadhab;echs1;acadm;aldh6a1;aldh2.2"
19 "Ferroptosis" "8/45" 0.000401508771809273 0.0025992409964495 0.00819572267284122 0.0530565204610247 -21.5266848370481 168.344728239145 "acsl1b;acsl1a;fth1a;map1lc3a;gclm;gpx4b;vdac3;vdac2"
20 "Galactose metabolism" "4/33" 0.0432463301975842 0.166228081696964 0.146855027836826 0.556751363027027 -53.2013355853051 167.09703715039 "pfkpa;pfkpb;hk1;pgm1"
21 "Glycolysis / Gluconeogenesis" "23/77" 2.16527237928451e-14 4.43880837753325e-13 3.08642127878908e-09 6.32716362151761e-08 -4.9020218579528 154.235476197751 "eno3;dldh;ldha;pgam1b;pgam1a;tpi1b;tpi1a;pdha1a;hk1;pgm1;aldoab;ldhbb;gpia;aldoaa;aldocb;dlat;pgam2;gapdhs;pdhb;pkma;pfkpa;pfkpb;aldh2.2"
22 "Cardiac muscle contraction" "28/100" 2.0870188605844e-16 6.41758299629702e-15 1.95639652135014e-10 6.01591930315168e-09 -3.40409710584767 122.907052963691 "cox5ab;cox5aa;cyc1;tnnc1a;atp1a3b;actc1a;cox8b;cox8a;uqcrb;cox4i1;uqcrh;cox6a2;si:ch1073-325m22.2;uqcrc2b;cox6c;uqcrq;uqcr10;uqcrfs1;atp1b2a;cox7a2a;cox7b;uqcrc1;cox7a2l;cox6b2;cox5b2;cox6b1;cox4i1l;cox7c"
23 "Alanine, aspartate and glutamate metabolism" "4/41" 0.0834010163796816 0.29202318787297 0.238101934883095 0.836758228303449 -44.8379964129809 111.381832964501 "got2b;got2a;got1;glud1b"
24 "Tryptophan metabolism" "8/50" 0.000836687988038136 0.00514563112643454 0.0139482782435215 0.0816970582834828 -14.9430251262989 105.887162631376 "hadhaa;hadhab;dldh;echs1;dlst;acat1;hadh;aldh2.2"
25 "Phenylalanine, tyrosine and tryptophan biosynthesis" "3/6" 0.00121185049137473 0.00677534592904962 0.0110694431219094 0.0680770751997429 -15.3686555025342 103.209846721852 "got2b;got2a;got1"
26 "Ribosome" "20/134" 4.70378539097322e-07 6.42850670099673e-06 0.000298305001890143 0.00366915152324876 -6.31361774699483 91.987693674201 "mrpl2;mrpl20;mrpl30;mrpl4;rplp2;mrpl9;mrps14;mrps15;mrpl35;mrpl11;mrpl33;mrpl21;mrpl10;mrpl28;mrpl17;mrpl16;mrpl15;mrpl36;mrps2;mrpl14"
27 "Pentose phosphate pathway" "7/33" 0.000297976550165967 0.00203617309280078 0.00580242687382777 0.0396499169711565 -11.08058573453 89.9576883625303 "aldoab;gpia;aldoaa;aldocb;pfkpa;pfkpb;pgm1"
28 "Fatty acid biosynthesis" "2/16" 0.135598281691314 0.41696471620079 0.263618158257127 0.898649968533754 -43.2861627118935 86.4882886047837 "acsl1b;acsl1a"
29 "RNA degradation" "8/86" 0.02326974239531 0.102220654093683 0.14937231690969 0.556751363027027 -22.9439394612231 86.2830102164564 "ddx6;hspa9;eno3;cnot6l;pfkpa;lsm5;hspd1;pfkpb"
30 "Glycerolipid metabolism" "4/60" 0.225473288375757 0.582883561047747 0.478249537635341 0.999999999870701 -43.0697399246602 64.1546853871404 "agpat3;agk;lclat1;aldh2.2"
31 "D-Glutamine and D-glutamate metabolism" "1/5" 0.186977514174539 0.547577005796863 0.290103056770775 0.919422632780669 -37.0504034606166 62.1248906884337 "glud1b"
32 "Synthesis and degradation of ketone bodies" "2/9" 0.0489248997849389 0.182356444652954 0.12129075014029 0.51444007818123 -19.3986328245199 58.5347695830527 "hmgcl;acat1"
33 "PPAR signaling pathway" "8/66" 0.00507623522348848 0.0231250715736697 0.0513230333287399 0.233804929608704 -10.7150827432642 56.6097686005571 "fabp3;acsl1b;cpt1ab;acsl1a;cpt2;ubc;dbi;acadm"
34 "Glutathione metabolism" "5/58" 0.0854702013286742 0.29202318787297 0.270325600290642 0.898649968533754 -21.0889757946452 51.8701809625313 "idh2;chac1;gclm;gpx4b;gstk1"
35 "Tyrosine metabolism" "4/32" 0.0392177336908787 0.155605846579938 0.136570608959271 0.541876932322269 -15.6406605343801 50.6542536865484 "fahd1;got2b;got2a;got1"
36 "Mitophagy" "12/82" 0.000111059773359719 0.00085377200770284 0.0054654483186491 0.0396499169711565 -5.37740387148347 48.9636390777161 "zgc:73226;mfn1b;fundc2;tbc1d17;tomm7;rab7b;rras2;atf4b;rhot1a;zgc:100918;mfn2;zgc:55558"
37 "Terpenoid backbone biosynthesis" "3/22" 0.0576707813499522 0.208632532530709 0.158709384079362 0.574154536522398 -13.7436325295803 39.2106471410756 "pdss1;pdss2;acat1"
38 "Intestinal immune network for IgA production" "2/35" 0.417880066060962 0.829020131056424 0.616849924158209 0.999999999870701 -41.1371831257404 35.8946938674437 "cxcl12b;ccl25b"
39 "Phenylalanine metabolism" "3/16" 0.0250666984613362 0.106317376232564 0.0848809623159405 0.372869941602167 -8.57900700207211 31.6240648820112 "got2b;got2a;got1"
40 "Sulfur metabolism" "1/9" 0.311081136825733 0.695690542355729 0.435181039940465 0.999999999870701 -24.1655279810306 28.2181235306488 "sqor"
41 "Basal transcription factors" "2/40" 0.486460527235166 0.867168765940948 0.685669719497679 0.999999999870701 -38.3487042152931 27.6340577295579 "gtf2h3;gtf2h5"
42 "Homologous recombination" "2/40" 0.486460527235166 0.867168765940948 0.685669719497679 0.999999999870701 -31.7985223899242 22.9139998708842 "sem1;rad51"
43 "Mannose type O-glycan biosynthesis" "1/24" 0.629930893387466 0.93328814889976 0.760671600783921 0.999999999870701 -43.1934328757937 19.9616358889807 "pomk"
44 "Cytosolic DNA-sensing pathway" "2/42" 0.51245228617797 0.881604994671655 0.710225097455018 0.999999999870701 -29.6078164356747 19.7942367642257 "polr3k;polr2f"
45 "Lysine degradation" "9/73" 0.00269722242613934 0.0127599368621207 0.0368893545383681 0.174515023393049 -2.99503310773233 17.7172164856577 "hadhaa;hadhab;dldh;echs1;dlst;acat1;bbox1;hadh;aldh2.2"
46 "Ascorbate and aldarate metabolism" "1/19" 0.544731541423136 0.881604994671655 0.681284389352727 0.999999999870701 -26.0101257971409 15.8001679847127 "aldh2.2"
47 "Vitamin B6 metabolism" "1/8" 0.281952666035504 0.654342979667301 0.401950679650705 0.999999999870701 -8.85900421957872 11.215641733386 "psat1"
48 "Porphyrin and chlorophyll metabolism" "3/31" 0.129442340624591 0.408241228123711 0.291524249418261 0.919422632780669 -5.10079693191851 10.4286800330359 "cpox;cox10;alas1"
49 "Histidine metabolism" "1/25" 0.644955224849427 0.93328814889976 0.774004442047306 0.999999999870701 -22.8143584063841 10.0057931715236 "aldh2.2"
50 "Riboflavin metabolism" "1/8" 0.281952666035504 0.654342979667301 0.401950679650705 0.999999999870701 -7.22921194839908 9.15229852230654 "rfk"
51 "VEGF signaling pathway" "5/76" 0.195009188170346 0.557816980115175 0.470022893078414 0.999999999870701 -5.1745692295593 8.45891283485919 "vegfab;hspb1;prkcbb;akt2l;zgc:55558"
52 "Steroid hormone biosynthesis" "2/37" 0.445897726758085 0.867168765940948 0.645677906911365 0.999999999870701 -10.043907200292 8.11211899273969 "hsd17b8;hsd17b3"
53 "RNA polymerase" "2/29" 0.329989912470359 0.724799272033111 0.519800201862922 0.999999999870701 -6.39611666390564 7.09133100857204 "polr3k;polr2f"
54 "Primary bile acid biosynthesis" "2/21" 0.208619139350466 0.570225647557939 0.367611727333108 0.999999999870701 -3.99051052195056 6.25410761981297 "cyp46a1.2;cyp46a1.4"
55 "Biosynthesis of unsaturated fatty acids" "1/29" 0.699201891093045 0.966312725892635 0.820327829589027 0.999999999870701 -16.4108317548754 5.87205407236238 "acot7"
56 "Selenocompound metabolism" "1/15" 0.462672835450422 0.867168765940948 0.599266526443886 0.999999999870701 -7.58880101491327 5.84895526028509 "cth"
57 "Aminoacyl-tRNA biosynthesis" "2/63" 0.730582588727065 0.968153029664247 0.88341269199788 0.999999999870701 -17.9901768931399 5.64735033386402 "hars;farsb"
58 "Metabolism of xenobiotics by cytochrome P450" "1/37" 0.784118778663138 0.98414907934251 0.886487964526877 0.999999999870701 -20.0001259444861 4.86392596324693 "gstk1"
59 "Phosphonate and phosphinate metabolism" "1/8" 0.281952666035504 0.654342979667301 0.401950679650705 0.999999999870701 -3.13519681797115 3.96920956379096 "pcyt2"
60 "SNARE interactions in vesicular transport" "2/42" 0.51245228617797 0.881604994671655 0.710225097455018 0.999999999870701 -5.87947121926639 3.93070679884325 "sec22ba;vamp5"
61 "Nucleotide excision repair" "2/44" 0.537561491553233 0.881604994671655 0.733158958170281 0.999999999870701 -5.11149814552965 3.17276886375195 "gtf2h3;gtf2h5"
62 "Nitrogen metabolism" "1/19" 0.544731541423136 0.881604994671655 0.681284389352727 0.999999999870701 -4.80235654887677 2.9172500274135 "glud1b"
63 "Adipocytokine signaling pathway" "5/86" 0.269879381065993 0.654342979667301 0.574599552780492 0.999999999870701 -2.19787118912576 2.87872807026436 "acsl1b;cpt1ab;acsl1a;lepr;akt2l"
64 "ABC transporters" "2/38" 0.459621067555947 0.867168765940948 0.659437447006965 0.999999999870701 -3.69793193668856 2.87459809710253 "abcb10;abcd3a"
65 "Ubiquinone and other terpenoid-quinone biosynthesis" "1/11" 0.365845140212467 0.774394333030947 0.496219514137177 0.999999999870701 -2.07006434393203 2.08154315976404 "coq7"
66 "Other types of O-glycan biosynthesis" "1/29" 0.699201891093045 0.966312725892635 0.820327829589027 0.999999999870701 -3.9624150418769 1.41781450998855 "b3glcta"
67 "Retinol metabolism" "2/40" 0.486460527235166 0.867168765940948 0.685669719497679 0.999999999870701 -1.96264405827977 1.41428036015486 "retsat;dhrs4"
68 "Nicotinate and nicotinamide metabolism" "1/30" 0.711416966261614 0.968153029664247 0.830345417171166 0.999999999870701 -3.62251451510886 1.2334537694718 "nnt"
69 "Neuroactive ligand-receptor interaction" "2/461" 0.999999913458679 0.999999913458679 0.999999999870701 0.999999999870701 101.700815144267 -8.80132325873465e-06 "lepr;avpr1ab"
70 "Wnt signaling pathway" "1/184" 0.999525142201451 0.999999913458679 0.99997802914447 0.999999999870701 25.9257275401332 -0.0123139578263929 "prkcbb"
71 "Cell adhesion molecules (CAMs)" "1/131" 0.995664112648094 0.999999913458679 0.999508700239168 0.999999999870701 17.6708650189256 -0.0767854672591855 "jam3b"
72 "Lysosome" "2/137" 0.976933267606518 0.999999913458679 0.996943325033749 0.999999999870701 8.52546185232096 -0.198958128999367 "atp6v0d1;ap4s1"
73 "Pyrimidine metabolism" "1/61" 0.92025926472019 0.999999913458679 0.971482404089674 0.999999999870701 3.26390509578513 -0.271229988497871 "cmpk"
74 "Protein export" "1/22" 0.597950539750518 0.919348954866421 0.731607494402323 0.999999999870701 0.662820523324837 -0.340853623342842 "oxa1l"
75 "TGF-beta signaling pathway" "1/107" 0.988219392974407 0.999999913458679 0.998011939904712 0.999999999870701 31.9708194208974 -0.378871737148926 "ppp2cb"
76 "Fanconi anemia pathway" "1/51" 0.879227636725054 0.999999913458679 0.949256787190892 0.999999999870701 3.50548191167142 -0.451195633302299 "rad51"
77 "Sphingolipid metabolism" "1/59" 0.91335468481647 0.999999913458679 0.967996337879344 0.999999999870701 5.64682205516638 -0.511777078889186 "smpd5"
78 "ECM-receptor interaction" "1/79" 0.962248842412116 0.999999913458679 0.989917456157025 0.999999999870701 16.6185808957029 -0.639519384570518 "itga5"
79 "Melanogenesis" "3/137" 0.920014206275319 0.999999913458679 0.986281160075442 0.999999999870701 8.2178982984262 -0.685094685671991 "calm3a;prkcbb;zgc:55558"
80 "Cytokine-cytokine receptor interaction" "4/181" 0.938892313431787 0.999999913458679 0.993315602902611 0.999999999870701 13.697971237802 -0.863718570320836 "cxcl12b;zgc:153759;ccl25b;lepr"
81 "Toll-like receptor signaling pathway" "1/96" 0.981381411445445 0.999999913458679 0.996234275689388 0.999999999870701 47.9315808531593 -0.900830749249151 "akt2l"
82 "Proteasome" "1/55" 0.897702809023652 0.999999913458679 0.95969837554242 0.999999999870701 8.93719323240931 -0.964468049298077 "sem1"
83 "p53 signaling pathway" "2/77" 0.8249441004218 0.985127420892052 0.939067659474812 0.999999999870701 5.02801641077973 -0.967589728378727 "cycsb;ccng1"
84 "Phototransduction" "1/37" 0.784118778663138 0.98414907934251 0.886487964526877 0.999999999870701 5.12854701489166 -1.24723579484964 "calm3a"
85 "Cell cycle" "3/139" 0.924589115252648 0.999999913458679 0.987476095546204 0.999999999870701 16.4758099571659 -1.2917997174361 "cdc16;ywhag2;ywhaba"
86 "FoxO signaling pathway" "5/165" 0.803783339705668 0.985127420892052 0.96380319910965 0.999999999870701 6.65740523220006 -1.45414722696881 "zgc:73226;sgk2b;akt2l;sod2;zgc:55558"
87 "Endocytosis" "6/302" 0.984736023321752 0.999999913458679 0.999614537443884 0.999999999870701 101.627676200481 -1.56320341428332 "hspa8;rab7b;rab11bb;arpc5la;snx6;zgc:100918"
88 "Apelin signaling pathway" "5/175" 0.842355711551199 0.986759547817119 0.975174563900136 0.999999999870701 10.0556406570916 -1.72507425249457 "calm3a;gng7;rras2;akt2l;zgc:55558"
89 "Gap junction" "4/123" 0.739889307223083 0.968153029664247 0.928395397598361 0.999999999870701 5.85390105431909 -1.76351514042306 "tuba8l3;tuba8l;prkcbb;zgc:55558"
90 "Glycerophospholipid metabolism" "4/98" 0.565844998209513 0.892294035638078 0.825931729625745 0.999999999870701 3.22882331029747 -1.83860530210097 "crls1;agpat3;lclat1;pcyt2"
91 "Inositol phosphate metabolism" "3/86" 0.683109127274176 0.965774973042801 0.879065534473635 0.999999999870701 4.84418598290531 -1.84612245482739 "tpi1b;tpi1a;aldh6a1"
92 "Drug metabolism" "4/76" 0.371457444299398 0.774394333030947 0.655926535220446 0.999999999870701 2.30037402094247 -2.27810863729616 "impdh2;hprt1;cmpk;gstk1"
93 "GnRH signaling pathway" "5/123" 0.561465026436483 0.892294035638078 0.846544958424858 0.999999999870701 4.2809544202416 -2.47099168964002 "calm3a;hbegfa;atf4b;prkcbb;zgc:55558"
94 "mTOR signaling pathway" "7/186" 0.632912554539227 0.93328814889976 0.918114252709979 0.999999999870701 5.84067233437751 -2.67165792468779 "sgk2b;atp6v1d;tbc1d7;prkcbb;akt2l;eif4e1c;zgc:55558"
95 "AGE-RAGE signaling pathway in diabetic complications" "4/123" 0.739889307223083 0.968153029664247 0.928395397598361 0.999999999870701 9.22157679710636 -2.77804324831771 "vegfab;prkcbb;akt2l;zgc:55558"
96 "Phosphatidylinositol signaling system" "3/108" 0.819041335357136 0.985127420892052 0.950799369131208 0.999999999870701 15.300843982485 -3.05436558237755 "calm3a;prkcbb;ip6k2b"
97 "mRNA surveillance pathway" "4/88" 0.480815814959809 0.867168765940948 0.759495749335761 0.999999999870701 4.24823659807401 -3.11086047588858 "wdr82;ppp2r3b;pelo;ppp2cb"
98 "ErbB signaling pathway" "5/102" 0.398308459923319 0.815460828269091 0.716238608348114 0.999999999870701 3.38836199507068 -3.11908395061085 "pak1;hbegfa;prkcbb;akt2l;zgc:55558"
99 "Vascular smooth muscle contraction" "4/157" 0.884670231654539 0.999999913458679 0.981395332015529 0.999999999870701 26.6617896881989 -3.26714432051074 "ramp2;calm3a;avpr1ab;prkcbb"
100 "C-type lectin receptor signaling pathway" "5/120" 0.539375624754959 0.881604994671655 0.831604568814291 0.999999999870701 5.33798453867849 -3.29536770320642 "pak1;calm3a;rras2;akt2l;zgc:55558"
101 "Herpes simplex virus 1 infection" "7/176" 0.57463306381715 0.89468185885455 0.889772228481903 0.999999999870701 6.06915934221478 -3.36245745781229 "eif2b2;zgc:153759;cycsb;eif2s1b;jak1;itga5;akt2l"
102 "Insulin signaling pathway" "9/165" 0.227466755530828 0.582883561047747 0.635443288573637 0.999999999870701 2.48771694042069 -3.68368979703383 "pygma;gys1;prkar2aa;calm3a;akt2l;eif4e1c;hk1;phka2;zgc:55558"
103 "Apoptosis" "9/161" 0.207400079291265 0.570225647557939 0.607359449253424 0.999999999870701 2.5609099371687 -4.02858176549899 "endog;tuba8l3;tuba8l;cycsb;cflara;eif2s1b;atf4b;akt2l;zgc:55558"
104 "Autophagy" "10/158" 0.109456023825958 0.354291866594549 0.456510042473571 0.999999999870701 1.90526658505416 -4.21489250684178 "zgc:73226;tp53inp2;cflara;rab7b;rras2;eif2s1b;zgc:100918;akt2l;ppp2cb;zgc:55558"
105 "Protein processing in endoplasmic reticulum" "4/176" 0.930001444813699 0.999999913458679 0.991692210643166 0.999999999870701 59.7471079206218 -4.3357961958461 "hspa8;bag2;eif2s1b;atf4b"
106 "Ubiquitin mediated proteolysis" "3/142" 0.931003347724585 0.999999913458679 0.989083278479269 0.999999999870701 62.9393311062893 -4.49968420489971 "cdc16;elob;ube2al"
107 "NOD-like receptor signaling pathway" "9/148" 0.147811773061327 0.443435319183981 0.509624783378728 0.999999999870701 2.46105952809675 -4.70509204334771 "zgc:56235;mfn1b;sugt1;dnm1l;jak1;mfn2;vdac3;txn2;vdac2"
108 "Progesterone-mediated oocyte maturation" "3/107" 0.814140553543275 0.985127420892052 0.948670565182157 0.999999999870701 24.7357899133145 -5.08622896759256 "cdc16;akt2l;zgc:55558"
109 "Necroptosis" "11/174" 0.0971488728533785 0.322954361107177 0.451330687335663 0.999999999870701 2.21417136580896 -5.16236424286928 "pygma;slc25a4;slc25a5;zgc:56235;cflara;fth1a;dnm1l;jak1;vdac3;glud1b;vdac2"
110 "Spliceosome" "5/134" 0.637531074169275 0.93328814889976 0.892249984056751 0.999999999870701 13.5219525086412 -6.08693747248754 "hspa8;snu13a;zgc:55733;lsm5;rbmx"
111 "Cellular senescence" "10/184" 0.214666592562526 0.573999801851972 0.642208174530218 0.999999999870701 4.55927321012249 -7.01521320239742 "slc25a4;slc25a5;zgc:56235;calm3a;zfp36l2;rras2;akt2l;vdac3;vdac2;zgc:55558"
112 "Salmonella infection" "4/95" 0.541118003373898 0.881604994671655 0.807787744128292 0.999999999870701 12.3294188964491 -7.57171687890132 "flnca;rab7b;arpc5la;zgc:100918"
113 "RNA transport" "5/158" 0.772586337448959 0.98414907934251 0.953187384034003 0.999999999870701 35.3820728646132 -9.12898214464378 "eif2b2;sumo3a;cyfip2;eif2s1b;eif4e1c"
114 "Ribosome biogenesis in eukaryotes" "3/77" 0.60910598150206 0.924938712651276 0.829245733593381 0.999999999870701 21.0186440224972 -10.4202660366605 "snu13a;riok2;eif6"
115 "Focal adhesion" "7/234" 0.841252594771043 0.986759547817119 0.983315291167841 0.999999999870701 81.6924573816436 -14.1216288795038 "flt1;pak1;vegfab;flnca;prkcbb;itga5;akt2l"
116 "Oocyte meiosis" "5/138" 0.663078313596287 0.948356192701666 0.905698365243715 0.999999999870701 38.2028591793426 -15.6961098410413 "calm3a;cdc16;ywhag2;ppp2cb;ywhaba"
117 "Tight junction" "7/211" 0.756702824687047 0.97973102564744 0.963106760125466 0.999999999870701 63.911378142561 -17.817512617243 "tuba8l3;tuba8l;jam3b;hspa4a;dlg3;bves;ppp2cb"
118 "Purine metabolism" "5/151" 0.737739058947284 0.968153029664247 0.939820394899139 0.999999999870701 61.3710776070501 -18.6669396854322 "impdh2;gmpr;hprt1;pkma;pgm1"
119 "MAPK signaling pathway" "12/362" 0.800942650826282 0.985127420892052 0.98925619686321 0.999999999870701 85.0701754385965 -18.8826807296641 "flt1;hspa8;pak1;vegfab;zak;flnca;hspb1;rras2;atf4b;prkcbb;akt2l;zgc:55558"
120 "Phagosome" "8/152" 0.275863865253472 0.654342979667301 0.670966200317262 0.999999999870701 19.614403855399 -25.2603663981191 "sec22ba;atp6v0d1;atp6v1d;tuba8l3;tuba8l;rab7b;zgc:100918;itga5"
121 "Calcium signaling pathway" "12/268" 0.404415532718817 0.815460828269091 0.861471760629507 0.999999999870701 42.5976418715528 -38.5641726847853 "slc25a4;slc25a5;zgc:56235;pln;calm3a;avpr1ab;tnnc1a;prkcbb;atp2a2b;vdac3;phka2;vdac2"
122 "Regulation of actin cytoskeleton" "12/261" 0.369736945261835 0.774394333030947 0.83820087846697 0.999999999870701 41.0752100677089 -40.868334153885 "cxcl12b;pak1;cyfip2;cfl2;brk1;arpc5la;rras2;itga5;arhgef4;gsna;zgc:55558;enah"
123 "Adrenergic signaling in cardiomyocytes" "10/202" 0.304630510877768 0.693880608110471 0.748007272154416 0.999999999870701 34.5302136131685 -41.0445344222592 "pln;ppp2r3b;calm3a;atf4b;tnnc1a;atp1a3b;akt2l;atp1b2a;ppp2cb;actc1a"

## Sheet: Supplementary Table 5
Extended Data Fig. 4c	Positive correlation between 7Dpci border zone cardiomyocyte proliferation measurements and 7Dpci bulk RNAseq results
GroupID	Category	Term	Description	LogP	Log(q-value)	InTerm_InList	Genes	Symbols
1_Summary	KEGG Pathway	dre04110	Cell cycle	-4.27951	-0.239596	14/140	30654,80973,192333,286747,321729,324256,324475,405897,406813,567006,100151416,100307086,100331892,100537961,30172,327491,373881,394048,406269,406455,415221,492614,550458,560867,570062,570945,794406,100000219	gsk3ba,cdk1,mcm7,mcm5,ywhabl,orc6,smc3,cdk7,tfdp1a,bub1bb,cdkn1a,pttg1,rbl2,si:ch211-269e2.1,nup93,rpa1,ppp2r5ea,h2ax,h3f3a,rcc2,psmd8,ckap5,tubb6,lin9,ncaph,nup210,zgc:173552,si:dkey-225f5.4
1_Member	KEGG Pathway	dre04110	Cell cycle	-4.27951	-0.239596	14/140	30654,80973,192333,286747,321729,324256,324475,405897,406813,567006,100151416,100307086,100331892,100537961	gsk3ba,cdk1,mcm7,mcm5,ywhabl,orc6,smc3,cdk7,tfdp1a,bub1bb,cdkn1a,pttg1,rbl2,si:ch211-269e2.1
1_Member	Reactome Gene Sets	R-DRE-69278	Cell Cycle, Mitotic	-3.41059	-0.239596	21/319	30172,80973,324256,327491,373881,394048,405897,406269,406455,406813,415221,492614,550458,560867,570062,570945,794406,100000219,100151416,100307086,100331892	nup93,cdk1,orc6,rpa1,ppp2r5ea,h2ax,cdk7,h3f3a,rcc2,tfdp1a,psmd8,ckap5,tubb6,lin9,ncaph,nup210,zgc:173552,si:dkey-225f5.4,cdkn1a,pttg1,rbl2
1_Member	WikiPathways	WP1393	Cell cycle	-2.7112	-0.144183	8/79	30654,80973,286747,324256,406813,567006,100151416,100307086	gsk3ba,cdk1,mcm5,orc6,tfdp1a,bub1bb,cdkn1a,pttg1
1_Member	Reactome Gene Sets	R-DRE-1640170	Cell Cycle	-2.49088	-0.128281	21/378	30172,80973,324256,327491,373881,394048,405897,406269,406455,406813,415221,492614,550458,560867,570062,570945,794406,100000219,100151416,100307086,100331892	nup93,cdk1,orc6,rpa1,ppp2r5ea,h2ax,cdk7,h3f3a,rcc2,tfdp1a,psmd8,ckap5,tubb6,lin9,ncaph,nup210,zgc:173552,si:dkey-225f5.4,cdkn1a,pttg1,rbl2
1_Member	Reactome Gene Sets	R-DRE-1538133	G0 and Early G1	-2.48143	-0.128281	3/11	406813,560867,100331892	tfdp1a,lin9,rbl2
1_Member	Reactome Gene Sets	R-DRE-453279	Mitotic G1 phase and G1/S transition	-2.27064	-0.0606525	8/93	324256,327491,405897,406813,415221,560867,100151416,100331892	orc6,rpa1,cdk7,tfdp1a,psmd8,lin9,cdkn1a,rbl2
2_Summary	GO Biological Processes	GO:0001944	vasculature development	-3.53496	-0.239596	26/428	30654,30747,64617,266749,286739,325052,368473,378450,393365,402973,445380,445471,445508,492487,558453,566470,567230,568315,570459,797357,100005049,100006345,100151416,100318736,100318936,100334859,30269,245949,393805,555805,561970,792828,100004116,30183,321064,335096,335897,406564,407638,414848,445249,445408,447932,791132,30721,327272	gsk3ba,tek,s1pr1,pak2a,msna,tardbpb,scrib,hs6st2,mtmr8,nrp1b,itga2b,cdh5,calcrla,rab11a,rasgrp4,gdf6a,ppfia3,nfatc1,ndst1b,cd44a,fgf1b,fktn,cdkn1a,wnk1a,rasa3,vclb,shha,vangl2,mid1ip1b,vaspa,adgrg6,pard6a,fsta,acvr1ba,klhl41b,ptprub,sap130b,sfpq,dctn1a,rfng,pef1,gle1,lypd6,csrp1b,pdx1,slc9a3r1a
2_Member	GO Biological Processes	GO:0001944	vasculature development	-3.53496	-0.239596	26/428	30654,30747,64617,266749,286739,325052,368473,378450,393365,402973,445380,445471,445508,492487,558453,566470,567230,568315,570459,797357,100005049,100006345,100151416,100318736,100318936,100334859	gsk3ba,tek,s1pr1,pak2a,msna,tardbpb,scrib,hs6st2,mtmr8,nrp1b,itga2b,cdh5,calcrla,rab11a,rasgrp4,gdf6a,ppfia3,nfatc1,ndst1b,cd44a,fgf1b,fktn,cdkn1a,wnk1a,rasa3,vclb
2_Member	GO Biological Processes	GO:0001568	blood vessel development	-2.78718	-0.159652	21/357	30654,30747,64617,266749,286739,325052,378450,393365,402973,445380,445471,445508,492487,566470,570459,100005049,100006345,100151416,100318736,100318936,100334859	gsk3ba,tek,s1pr1,pak2a,msna,tardbpb,hs6st2,mtmr8,nrp1b,itga2b,cdh5,calcrla,rab11a,gdf6a,ndst1b,fgf1b,fktn,cdkn1a,wnk1a,rasa3,vclb
2_Member	GO Biological Processes	GO:0035239	tube morphogenesis	-2.49972	-0.128281	26/505	30269,30654,30747,64617,245949,286739,325052,368473,378450,393805,402973,445380,445471,445508,492487,555805,561970,566470,570459,792828,100004116,100005049,100006345,100318736,100318936,100334859	shha,gsk3ba,tek,s1pr1,vangl2,msna,tardbpb,scrib,hs6st2,mid1ip1b,nrp1b,itga2b,cdh5,calcrla,rab11a,vaspa,adgrg6,gdf6a,ndst1b,pard6a,fsta,fgf1b,fktn,wnk1a,rasa3,vclb
2_Member	GO Biological Processes	GO:0048514	blood vessel morphogenesis	-2.36309	-0.0737337	18/313	30654,30747,64617,286739,325052,378450,402973,445380,445471,445508,492487,566470,570459,100005049,100006345,100318736,100318936,100334859	gsk3ba,tek,s1pr1,msna,tardbpb,hs6st2,nrp1b,itga2b,cdh5,calcrla,rab11a,gdf6a,ndst1b,fgf1b,fktn,wnk1a,rasa3,vclb
2_Member	GO Biological Processes	GO:0048646	anatomical structure formation involved in morphogenesis	-2.13455	-0.0238268	31/676	30183,30269,30654,30747,64617,245949,321064,335096,335897,368473,378450,393805,402973,406564,407638,414848,445249,445380,445408,445471,445508,447932,492487,555805,561970,568315,791132,792828,100004116,100005049,100318736	acvr1ba,shha,gsk3ba,tek,s1pr1,vangl2,klhl41b,ptprub,sap130b,scrib,hs6st2,mid1ip1b,nrp1b,sfpq,dctn1a,rfng,pef1,itga2b,gle1,cdh5,calcrla,lypd6,rab11a,vaspa,adgrg6,nfatc1,csrp1b,pard6a,fsta,fgf1b,wnk1a
2_Member	GO Biological Processes	GO:0035295	tube development	-2.10143	-0.0238268	30/652	30269,30654,30721,30747,64617,245949,286739,325052,327272,335897,368473,378450,393805,402973,406564,445380,445471,445508,492487,555805,561970,566470,570459,792828,100004116,100005049,100006345,100318736,100318936,100334859	shha,gsk3ba,pdx1,tek,s1pr1,vangl2,msna,tardbpb,slc9a3r1a,sap130b,scrib,hs6st2,mid1ip1b,nrp1b,sfpq,itga2b,cdh5,calcrla,rab11a,vaspa,adgrg6,gdf6a,ndst1b,pard6a,fsta,fgf1b,fktn,wnk1a,rasa3,vclb
3_Summary	GO Biological Processes	GO:2000106	regulation of leukocyte apoptotic process	-3.3511	-0.239596	3/6	334724,494158,791894,30747,100005049,192333,286747,327491,449557,561268,333939,450076,557065,559634,100318736,100151416,568898,245949,561642,570062,678613,792275,100004946,64617,114429,567064	anxa1a,anxa1c,aurkb,tek,fgf1b,mcm7,mcm5,rpa1,saa,tnfsf13b,lrpap1,arl6ip5a,pxk,nedd4l,wnk1a,cdkn1a,serpinb1l2,vangl2,ubn2b,ncaph,macroh2a1,si:ch211-113a14.18,trpm4a,s1pr1,znf703,sema3b
3_Member	GO Biological Processes	GO:2000106	regulation of leukocyte apoptotic process	-3.3511	-0.239596	3/6	334724,494158,791894	anxa1a,anxa1c,aurkb
3_Member	GO Biological Processes	GO:0010595	positive regulation of endothelial cell migration	-3.26672	-0.239596	4/14	30747,334724,494158,100005049	tek,anxa1a,anxa1c,fgf1b
3_Member	GO Biological Processes	GO:0032392	DNA geometric change	-3.19358	-0.239596	5/25	192333,286747,327491,334724,494158	mcm7,mcm5,rpa1,anxa1a,anxa1c
3_Member	GO Biological Processes	GO:0032508	DNA duplex unwinding	-3.19358	-0.239596	5/25	192333,286747,327491,334724,494158	mcm7,mcm5,rpa1,anxa1a,anxa1c
3_Member	GO Biological Processes	GO:0001776	leukocyte homeostasis	-3.02695	-0.239596	4/16	334724,449557,494158,561268	anxa1a,saa,anxa1c,tnfsf13b
3_Member	GO Biological Processes	GO:0051051	negative regulation of transport	-3.01499	-0.239596	7/55	333939,334724,450076,494158,557065,559634,100318736	lrpap1,anxa1a,arl6ip5a,anxa1c,pxk,nedd4l,wnk1a
3_Member	GO Biological Processes	GO:0010634	positive regulation of epithelial cell migration	-2.92037	-0.239596	4/17	30747,334724,494158,100005049	tek,anxa1a,anxa1c,fgf1b
3_Member	GO Biological Processes	GO:0010594	regulation of endothelial cell migration	-2.55946	-0.128281	4/21	30747,334724,494158,100005049	tek,anxa1a,anxa1c,fgf1b
3_Member	GO Biological Processes	GO:0001780	neutrophil homeostasis	-2.48143	-0.128281	3/11	334724,449557,494158	anxa1a,saa,anxa1c
3_Member	GO Biological Processes	GO:0010165	response to X-ray	-2.48143	-0.128281	3/11	334724,494158,100151416	anxa1a,anxa1c,cdkn1a
3_Member	GO Biological Processes	GO:0032652	regulation of interleukin-1 production	-2.48143	-0.128281	3/11	334724,494158,568898	anxa1a,anxa1c,serpinb1l2
3_Member	GO Biological Processes	GO:0014812	muscle cell migration	-2.3658	-0.0737337	3/12	245949,334724,494158	vangl2,anxa1a,anxa1c
3_Member	GO Biological Processes	GO:0010632	regulation of epithelial cell migration	-2.33973	-0.0680894	4/24	30747,334724,494158,100005049	tek,anxa1a,anxa1c,fgf1b
3_Member	GO Biological Processes	GO:0071103	DNA conformation change	-2.22095	-0.0417731	9/115	192333,286747,327491,334724,494158,561642,570062,678613,792275	mcm7,mcm5,rpa1,anxa1a,anxa1c,ubn2b,ncaph,macroh2a1,si:ch211-113a14.18
3_Member	GO Biological Processes	GO:0002819	regulation of adaptive immune response	-2.16571	-0.0238268	3/14	334724,494158,100004946	anxa1a,anxa1c,trpm4a
3_Member	GO Biological Processes	GO:0002822	regulation of adaptive immune response based on somatic recombination of immune receptors built from immunoglobulin superfamily domains	-2.16571	-0.0238268	3/14	334724,494158,100004946	anxa1a,anxa1c,trpm4a
3_Member	GO Biological Processes	GO:0030335	positive regulation of cell migration	-2.11559	-0.0238268	7/79	30747,64617,114429,334724,494158,567064,100005049	tek,s1pr1,znf703,anxa1a,anxa1c,sema3b,fgf1b
4_Summary	GO Biological Processes	GO:0032414	positive regulation of ion transmembrane transporter activity	-3.26672	-0.239596	4/14	492519,100000855,100001767,100318736,286739,334724,494158	atpsckmt,antkmt,rnf207a,wnk1a,msna,anxa1a,anxa1c
4_Member	GO Biological Processes	GO:0032414	positive regulation of ion transmembrane transporter activity	-3.26672	-0.239596	4/14	492519,100000855,100001767,100318736	atpsckmt,antkmt,rnf207a,wnk1a
4_Member	GO Biological Processes	GO:0032411	positive regulation of transporter activity	-3.02695	-0.239596	4/16	492519,100000855,100001767,100318736	atpsckmt,antkmt,rnf207a,wnk1a
4_Member	GO Biological Processes	GO:1904064	positive regulation of cation transmembrane transport	-3.02695	-0.239596	4/16	492519,100000855,100001767,100318736	atpsckmt,antkmt,rnf207a,wnk1a
4_Member	GO Biological Processes	GO:0034767	positive regulation of ion transmembrane transport	-2.92037	-0.239596	4/17	492519,100000855,100001767,100318736	atpsckmt,antkmt,rnf207a,wnk1a
4_Member	GO Biological Processes	GO:2001259	positive regulation of cation channel activity	-2.6104	-0.128281	3/10	492519,100000855,100001767	atpsckmt,antkmt,rnf207a
4_Member	GO Biological Processes	GO:0043270	positive regulation of ion transport	-2.55946	-0.128281	4/21	492519,100000855,100001767,100318736	atpsckmt,antkmt,rnf207a,wnk1a
4_Member	GO Biological Processes	GO:0034764	positive regulation of transmembrane transport	-2.48218	-0.128281	4/22	492519,100000855,100001767,100318736	atpsckmt,antkmt,rnf207a,wnk1a
4_Member	GO Biological Processes	GO:0051050	positive regulation of transport	-2.05772	-0.0238268	7/81	286739,334724,492519,494158,100000855,100001767,100318736	msna,anxa1a,atpsckmt,anxa1c,antkmt,rnf207a,wnk1a
5_Summary	Reactome Gene Sets	R-DRE-5578749	Transcriptional regulation by small RNAs	-3.21585	-0.239596	7/51	30172,394048,406269,553705,554099,570945,794406,30654,567105,405897,80973,324256	nup93,h2ax,h3f3a,polr2l,polr2j,nup210,zgc:173552,gsk3ba,taf1a,cdk7,cdk1,orc6
5_Member	Reactome Gene Sets	R-DRE-5578749	Transcriptional regulation by small RNAs	-3.21585	-0.239596	7/51	30172,394048,406269,553705,554099,570945,794406	nup93,h2ax,h3f3a,polr2l,polr2j,nup210,zgc:173552
5_Member	Reactome Gene Sets	R-DRE-211000	Gene Silencing by RNA	-2.92149	-0.239596	7/57	30172,394048,406269,553705,554099,570945,794406	nup93,h2ax,h3f3a,polr2l,polr2j,nup210,zgc:173552
5_Member	Reactome Gene Sets	R-DRE-5250913	Positive epigenetic regulation of rRNA expression	-2.86457	-0.220016	6/43	30654,394048,406269,553705,567105,794406	gsk3ba,h2ax,h3f3a,polr2l,taf1a,zgc:173552
5_Member	Reactome Gene Sets	R-DRE-5250924	B-WICH complex positively regulates rRNA expression	-2.86457	-0.220016	6/43	30654,394048,406269,553705,567105,794406	gsk3ba,h2ax,h3f3a,polr2l,taf1a,zgc:173552
5_Member	Reactome Gene Sets	R-DRE-73772	RNA Polymerase I Promoter Escape	-2.75976	-0.14863	6/45	394048,405897,406269,553705,567105,794406	h2ax,cdk7,h3f3a,polr2l,taf1a,zgc:173552
5_Member	Reactome Gene Sets	R-DRE-73854	RNA Polymerase I Promoter Clearance	-2.3528	-0.0737337	6/54	394048,405897,406269,553705,567105,794406	h2ax,cdk7,h3f3a,polr2l,taf1a,zgc:173552
5_Member	Reactome Gene Sets	R-DRE-212165	Epigenetic regulation of gene expression	-2.31307	-0.0629682	6/55	30654,394048,406269,553705,567105,794406	gsk3ba,h2ax,h3f3a,polr2l,taf1a,zgc:173552
5_Member	Reactome Gene Sets	R-DRE-73864	RNA Polymerase I Transcription	-2.31307	-0.0629682	6/55	394048,405897,406269,553705,567105,794406	h2ax,cdk7,h3f3a,polr2l,taf1a,zgc:173552
5_Member	Reactome Gene Sets	R-DRE-68875	Mitotic Prophase	-2.23641	-0.0503266	6/57	30172,80973,394048,406269,570945,794406	nup93,cdk1,h2ax,h3f3a,nup210,zgc:173552
5_Member	Reactome Gene Sets	R-DRE-68616	Assembly of the ORC complex at the origin of replication	-2.03951	-0.00985535	4/29	324256,394048,406269,794406	orc6,h2ax,h3f3a,zgc:173552
6_Summary	GO Biological Processes	GO:0035148	tube formation	-3.0634	-0.239596	7/54	245949,368473,393805,555805,561970,792828,100004116,30269,335897,406564	vangl2,scrib,mid1ip1b,vaspa,adgrg6,pard6a,fsta,shha,sap130b,sfpq
6_Member	GO Biological Processes	GO:0035148	tube formation	-3.0634	-0.239596	7/54	245949,368473,393805,555805,561970,792828,100004116	vangl2,scrib,mid1ip1b,vaspa,adgrg6,pard6a,fsta
6_Member	GO Biological Processes	GO:0072175	epithelial tube formation	-2.52192	-0.128281	6/50	245949,368473,393805,555805,792828,100004116	vangl2,scrib,mid1ip1b,vaspa,pard6a,fsta
6_Member	GO Biological Processes	GO:0001841	neural tube formation	-2.27385	-0.0606525	4/25	245949,368473,555805,792828	vangl2,scrib,vaspa,pard6a
6_Member	GO Biological Processes	GO:0001838	embryonic epithelial tube formation	-2.21113	-0.0378662	4/26	245949,368473,555805,792828	vangl2,scrib,vaspa,pard6a
6_Member	GO Biological Processes	GO:0021915	neural tube development	-2.0864	-0.0238268	7/80	30269,245949,335897,368473,406564,555805,792828	shha,vangl2,sap130b,scrib,sfpq,vaspa,pard6a
7_Summary	GO Biological Processes	GO:0033046	negative regulation of sister chromatid segregation	-3.02695	-0.239596	4/16	567006,791894,100001293,100307086,80973,436685,100331892,334724,494158,368473,493602,100151416	bub1bb,aurkb,znf207b,pttg1,cdk1,zfyve19,rbl2,anxa1a,anxa1c,scrib,asah2,cdkn1a
7_Member	GO Biological Processes	GO:0033046	negative regulation of sister chromatid segregation	-3.02695	-0.239596	4/16	567006,791894,100001293,100307086	bub1bb,aurkb,znf207b,pttg1
7_Member	GO Biological Processes	GO:0033048	negative regulation of mitotic sister chromatid segregation	-3.02695	-0.239596	4/16	567006,791894,100001293,100307086	bub1bb,aurkb,znf207b,pttg1
7_Member	GO Biological Processes	GO:2000816	negative regulation of mitotic sister chromatid separation	-3.02695	-0.239596	4/16	567006,791894,100001293,100307086	bub1bb,aurkb,znf207b,pttg1
7_Member	GO Biological Processes	GO:0051985	negative regulation of chromosome segregation	-2.92037	-0.239596	4/17	567006,791894,100001293,100307086	bub1bb,aurkb,znf207b,pttg1
7_Member	GO Biological Processes	GO:1905819	negative regulation of chromosome separation	-2.92037	-0.239596	4/17	567006,791894,100001293,100307086	bub1bb,aurkb,znf207b,pttg1
7_Member	GO Biological Processes	GO:1901991	negative regulation of mitotic cell cycle phase transition	-2.70956	-0.144183	6/46	80973,436685,567006,791894,100001293,100331892	cdk1,zfyve19,bub1bb,aurkb,znf207b,rbl2
7_Member	GO Biological Processes	GO:1901990	regulation of mitotic cell cycle phase transition	-2.67625	-0.128281	8/80	80973,334724,436685,494158,567006,791894,100001293,100331892	cdk1,anxa1a,zfyve19,anxa1c,bub1bb,aurkb,znf207b,rbl2
7_Member	GO Biological Processes	GO:0033047	regulation of mitotic sister chromatid segregation	-2.64135	-0.128281	4/20	567006,791894,100001293,100307086	bub1bb,aurkb,znf207b,pttg1
7_Member	GO Biological Processes	GO:2001251	negative regulation of chromosome organization	-2.40907	-0.0908447	4/23	567006,791894,100001293,100307086	bub1bb,aurkb,znf207b,pttg1
7_Member	GO Biological Processes	GO:0007346	regulation of mitotic cell cycle	-2.17489	-0.0238268	11/160	80973,334724,368473,436685,493602,494158,567006,791894,100001293,100151416,100331892	cdk1,anxa1a,scrib,zfyve19,asah2,anxa1c,bub1bb,aurkb,znf207b,cdkn1a,rbl2
7_Member	GO Biological Processes	GO:0045930	negative regulation of mitotic cell cycle	-2.1453	-0.0238268	7/78	80973,368473,436685,567006,791894,100001293,100331892	cdk1,scrib,zfyve19,bub1bb,aurkb,znf207b,rbl2
7_Member	GO Biological Processes	GO:0010965	regulation of mitotic sister chromatid separation	-2.09418	-0.0238268	4/28	567006,791894,100001293,100307086	bub1bb,aurkb,znf207b,pttg1
7_Member	GO Biological Processes	GO:0007094	mitotic spindle assembly checkpoint signaling	-2.07807	-0.0238268	3/15	567006,791894,100001293	bub1bb,aurkb,znf207b
7_Member	GO Biological Processes	GO:0031577	spindle checkpoint signaling	-2.07807	-0.0238268	3/15	567006,791894,100001293	bub1bb,aurkb,znf207b
7_Member	GO Biological Processes	GO:0045841	negative regulation of mitotic metaphase/anaphase transition	-2.07807	-0.0238268	3/15	567006,791894,100001293	bub1bb,aurkb,znf207b
7_Member	GO Biological Processes	GO:0071173	spindle assembly checkpoint signaling	-2.07807	-0.0238268	3/15	567006,791894,100001293	bub1bb,aurkb,znf207b
7_Member	GO Biological Processes	GO:0071174	mitotic spindle checkpoint signaling	-2.07807	-0.0238268	3/15	567006,791894,100001293	bub1bb,aurkb,znf207b
8_Summary	KEGG Pathway	dre03015	mRNA surveillance pathway	-2.94659	-0.239596	9/90	324238,325052,373881,403025,406783,445408,100001644,100002802,100005893,562557	cstf1,tardbpb,ppp2r5ea,casc3,upf1,gle1,ppp2r2ba,ppp2r2ca,magoh,smg9
8_Member	KEGG Pathway	dre03015	mRNA surveillance pathway	-2.94659	-0.239596	9/90	324238,325052,373881,403025,406783,445408,100001644,100002802,100005893	cstf1,tardbpb,ppp2r5ea,casc3,upf1,gle1,ppp2r2ba,ppp2r2ca,magoh
8_Member	GO Biological Processes	GO:0000184	nuclear-transcribed mRNA catabolic process, nonsense-mediated decay	-2.40907	-0.0908447	4/23	403025,406783,562557,100005893	casc3,upf1,smg9,magoh
9_Summary	GO Biological Processes	GO:0045454	cell redox homeostasis	-2.72837	-0.144183	4/19	352917,352924,393778,570477	selenot2,txnrd3,prdx6,prdx4
9_Member	GO Biological Processes	GO:0045454	cell redox homeostasis	-2.72837	-0.144183	4/19	352917,352924,393778,570477	selenot2,txnrd3,prdx6,prdx4
10_Summary	GO Biological Processes	GO:0003159	morphogenesis of an endothelium	-2.6104	-0.128281	3/10	286739,445471,100318936	msna,cdh5,rasa3
10_Member	GO Biological Processes	GO:0003159	morphogenesis of an endothelium	-2.6104	-0.128281	3/10	286739,445471,100318936	msna,cdh5,rasa3
10_Member	GO Biological Processes	GO:0061154	endothelial tube morphogenesis	-2.6104	-0.128281	3/10	286739,445471,100318936	msna,cdh5,rasa3
10_Member	GO Biological Processes	GO:0072554	blood vessel lumenization	-2.6104	-0.128281	3/10	286739,445471,100318936	msna,cdh5,rasa3
11_Summary	GO Biological Processes	GO:0006637	acyl-CoA metabolic process	-2.52192	-0.128281	6/50	394060,552928,556229,559403,100002035,100034578	hmgcs1,fitm2,aass,acaca,acsm3,si:dkey-97m3.1
11_Member	GO Biological Processes	GO:0006637	acyl-CoA metabolic process	-2.52192	-0.128281	6/50	394060,552928,556229,559403,100002035,100034578	hmgcs1,fitm2,aass,acaca,acsm3,si:dkey-97m3.1
11_Member	GO Biological Processes	GO:0035383	thioester metabolic process	-2.52192	-0.128281	6/50	394060,552928,556229,559403,100002035,100034578	hmgcs1,fitm2,aass,acaca,acsm3,si:dkey-97m3.1
11_Member	GO Biological Processes	GO:0033865	nucleoside bisphosphate metabolic process	-2.0595	-0.0238268	6/62	394060,552928,556229,559403,100002035,100034578	hmgcs1,fitm2,aass,acaca,acsm3,si:dkey-97m3.1
11_Member	GO Biological Processes	GO:0033875	ribonucleoside bisphosphate metabolic process	-2.0595	-0.0238268	6/62	394060,552928,556229,559403,100002035,100034578	hmgcs1,fitm2,aass,acaca,acsm3,si:dkey-97m3.1
11_Member	GO Biological Processes	GO:0034032	purine nucleoside bisphosphate metabolic process	-2.0595	-0.0238268	6/62	394060,552928,556229,559403,100002035,100034578	hmgcs1,fitm2,aass,acaca,acsm3,si:dkey-97m3.1
12_Summary	GO Biological Processes	GO:0000278	mitotic cell cycle	-2.48058	-0.128281	18/305	30712,80973,245949,286747,323579,324475,368473,393154,407638,436685,492614,550458,562517,567006,570062,641421,791894,100001293	snap25a,cdk1,vangl2,mcm5,cltca,smc3,scrib,tuba8l4,dctn1a,zfyve19,ckap5,tubb6,anln,bub1bb,ncaph,tubb2b,aurkb,znf207b
12_Member	GO Biological Processes	GO:0000278	mitotic cell cycle	-2.48058	-0.128281	18/305	30712,80973,245949,286747,323579,324475,368473,393154,407638,436685,492614,550458,562517,567006,570062,641421,791894,100001293	snap25a,cdk1,vangl2,mcm5,cltca,smc3,scrib,tuba8l4,dctn1a,zfyve19,ckap5,tubb6,anln,bub1bb,ncaph,tubb2b,aurkb,znf207b
13_Summary	Reactome Gene Sets	R-DRE-75955	RNA Polymerase II Transcription Elongation	-2.45538	-0.111858	5/36	393827,405897,553705,554099,556421,108178997	wdr61,cdk7,polr2l,polr2j,aff4,cdk13
13_Member	Reactome Gene Sets	R-DRE-75955	RNA Polymerase II Transcription Elongation	-2.45538	-0.111858	5/36	393827,405897,553705,554099,556421	wdr61,cdk7,polr2l,polr2j,aff4
13_Member	Reactome Gene Sets	R-DRE-6796648	TP53 Regulates Transcription of DNA Repair Genes	-2.09418	-0.0238268	4/28	405897,553705,554099,108178997	cdk7,polr2l,polr2j,cdk13
14_Summary	GO Biological Processes	GO:0022603	regulation of anatomical structure morphogenesis	-2.43588	-0.100956	18/308	30747,64617,245949,266749,286739,334724,407729,445471,447932,494158,552928,559634,561970,562668,567064,795761,100001767,100126029	tek,s1pr1,vangl2,pak2a,msna,anxa1a,caprin2,cdh5,lypd6,anxa1c,fitm2,nedd4l,adgrg6,vash2,sema3b,plxna1a,rnf207a,lurap1
14_Member	GO Biological Processes	GO:0022603	regulation of anatomical structure morphogenesis	-2.43588	-0.100956	18/308	30747,64617,245949,266749,286739,334724,407729,445471,447932,494158,552928,559634,561970,562668,567064,795761,100001767,100126029	tek,s1pr1,vangl2,pak2a,msna,anxa1a,caprin2,cdh5,lypd6,anxa1c,fitm2,nedd4l,adgrg6,vash2,sema3b,plxna1a,rnf207a,lurap1
15_Summary	GO Biological Processes	GO:0032940	secretion by cell	-2.36156	-0.0737337	11/151	30712,334724,436590,492487,494158,561429,564925,566850,567230,567288,100536636	snap25a,anxa1a,rab15,rab11a,anxa1c,syt7a,trmt12,mical3b,ppfia3,rab3da,stx2b
15_Member	GO Biological Processes	GO:0032940	secretion by cell	-2.36156	-0.0737337	11/151	30712,334724,436590,492487,494158,561429,564925,566850,567230,567288,100536636	snap25a,anxa1a,rab15,rab11a,anxa1c,syt7a,trmt12,mical3b,ppfia3,rab3da,stx2b
15_Member	GO Biological Processes	GO:0046903	secretion	-2.13564	-0.0238268	11/162	30712,334724,436590,492487,494158,561429,564925,566850,567230,567288,100536636	snap25a,anxa1a,rab15,rab11a,anxa1c,syt7a,trmt12,mical3b,ppfia3,rab3da,stx2b
16_Summary	GO Biological Processes	GO:0110053	regulation of actin filament organization	-2.35831	-0.0737337	10/130	114456,327068,394056,402820,415204,432375,555805,560419,561940,101885659,561894,569779,266749,286739,445380,564565,569566,100005049,100334859,100499533	arpc4,arpc2,wasf2,tmsb,arpc3,twf1b,vaspa,abitram,limch1a,ssh1a,nckap1,myo10,pak2a,msna,itga2b,arhgap35b,LOC569566,fgf1b,vclb,itgb6
16_Member	GO Biological Processes	GO:0110053	regulation of actin filament organization	-2.35831	-0.0737337	10/130	114456,327068,394056,402820,415204,432375,555805,560419,561940,101885659	arpc4,arpc2,wasf2,tmsb,arpc3,twf1b,vaspa,abitram,limch1a,ssh1a
16_Member	Reactome Gene Sets	R-DRE-2029482	Regulation of actin dynamics for phagocytic cup formation	-2.30208	-0.0606525	5/39	327068,394056,415204,561894,569779	arpc2,wasf2,arpc3,nckap1,myo10
16_Member	Reactome Gene Sets	R-DRE-5663213	RHO GTPases Activate WASPs and WAVEs	-2.27385	-0.0606525	4/25	327068,394056,415204,561894	arpc2,wasf2,arpc3,nckap1
16_Member	GO Biological Processes	GO:0034314	Arp2/3 complex-mediated actin nucleation	-2.16571	-0.0238268	3/14	114456,327068,415204	arpc4,arpc2,arpc3
16_Member	GO Biological Processes	GO:0030833	regulation of actin filament polymerization	-2.16159	-0.0238268	8/97	114456,327068,402820,415204,432375,555805,560419,101885659	arpc4,arpc2,tmsb,arpc3,twf1b,vaspa,abitram,ssh1a
16_Member	KEGG Pathway	dre04810	Regulation of actin cytoskeleton	-2.12695	-0.0238268	15/256	114456,266749,286739,327068,394056,402820,415204,445380,561894,564565,569566,100005049,100334859,100499533,101885659	arpc4,pak2a,msna,arpc2,wasf2,tmsb,arpc3,itga2b,nckap1,arhgap35b,LOC569566,fgf1b,vclb,itgb6,ssh1a
16_Member	GO Biological Processes	GO:0008064	regulation of actin polymerization or depolymerization	-2.05885	-0.0238268	8/101	114456,327068,402820,415204,432375,555805,560419,101885659	arpc4,arpc2,tmsb,arpc3,twf1b,vaspa,abitram,ssh1a
16_Member	GO Biological Processes	GO:0030832	regulation of actin filament length	-2.05885	-0.0238268	8/101	114456,327068,402820,415204,432375,555805,560419,101885659	arpc4,arpc2,tmsb,arpc3,twf1b,vaspa,abitram,ssh1a
17_Summary	GO Biological Processes	GO:0032259	methylation	-2.32572	-0.0629682	13/197	81540,323723,393330,393827,406742,492514,492519,503749,553298,564410,564925,100000855,100004270	tyms,dnmt3bb.3,zgc:64002,wdr61,cmtr2,dph5,atpsckmt,eef1akmt2,trmt1,zcchc4,trmt12,antkmt,wdr6
17_Member	GO Biological Processes	GO:0032259	methylation	-2.32572	-0.0629682	13/197	81540,323723,393330,393827,406742,492514,492519,503749,553298,564410,564925,100000855,100004270	tyms,dnmt3bb.3,zgc:64002,wdr61,cmtr2,dph5,atpsckmt,eef1akmt2,trmt1,zcchc4,trmt12,antkmt,wdr6
17_Member	GO Biological Processes	GO:0043414	macromolecule methylation	-2.24333	-0.0503266	10/135	323723,393827,406742,492519,503749,553298,564410,564925,100000855,100004270	dnmt3bb.3,wdr61,cmtr2,atpsckmt,eef1akmt2,trmt1,zcchc4,trmt12,antkmt,wdr6
18_Summary	GO Biological Processes	GO:0033500	carbohydrate homeostasis	-2.27385	-0.0606525	4/25	30721,406791,415229,552928	pdx1,hk1,rpl11,fitm2
18_Member	GO Biological Processes	GO:0033500	carbohydrate homeostasis	-2.27385	-0.0606525	4/25	30721,406791,415229,552928	pdx1,hk1,rpl11,fitm2
18_Member	GO Biological Processes	GO:0042593	glucose homeostasis	-2.27385	-0.0606525	4/25	30721,406791,415229,552928	pdx1,hk1,rpl11,fitm2
19_Summary	Reactome Gene Sets	R-DRE-72203	Processing of Capped Intron-Containing Pre-mRNA	-2.25578	-0.0521296	11/156	30172,324238,393292,403025,445089,447922,553705,554099,570945,796388,100005893	nup93,cstf1,snrnp40,casc3,prpf38a,snrpg,polr2l,polr2j,nup210,sf3a1,magoh
19_Member	Reactome Gene Sets	R-DRE-72203	Processing of Capped Intron-Containing Pre-mRNA	-2.25578	-0.0521296	11/156	30172,324238,393292,403025,445089,447922,553705,554099,570945,796388,100005893	nup93,cstf1,snrnp40,casc3,prpf38a,snrpg,polr2l,polr2j,nup210,sf3a1,magoh
20_Summary	KEGG Pathway	dre04530	Tight junction	-2.23549	-0.0503266	13/202	114456,286739,327068,327272,368473,393154,415204,555805,559634,568316,792828,100001644,100002802	arpc4,msna,arpc2,slc9a3r1a,scrib,tuba8l4,arpc3,vaspa,nedd4l,prkag2b,pard6a,ppp2r2ba,ppp2r2ca
20_Member	KEGG Pathway	dre04530	Tight junction	-2.23549	-0.0503266	13/202	114456,286739,327068,327272,368473,393154,415204,555805,559634,568316,792828,100001644,100002802	arpc4,msna,arpc2,slc9a3r1a,scrib,tuba8l4,arpc3,vaspa,nedd4l,prkag2b,pard6a,ppp2r2ba,ppp2r2ca

## Sheet: Supplementary Table 6
Fig. 4e (top)	Positive correlation between 7Dpci embcmhc expression and 7Dpci bulk RNAseq results
GroupID	Category	Term	Description	LogP	Log(q-value)	InTerm_InList	Genes	Symbols
1_Summary	KEGG Pathway	dre00190	Oxidative phosphorylation	-38.5245	-34.4835	47/139	321951,322549,322811,325712,335025,335709,335751,336118,393478,393675,393781,393793,402880,402883,406301,406306,406413,406726,415158,415243,436768,436930,436968,445042,445129,445500,494577,541390,553660,553672,553755,553767,554103,554125,556538,557348,562219,563476,564379,566723,569770,573021,573689,797063,100333064,100333135,100537318,30496,406428,406619,447859,606683,246094,323107,334116,369193…	ndufa10,uqcrc2b,atp6v0d1,ndufab1b,atp6v1g1,atp5f1d,cox7a2l,cox7c,cox6b2,atp5pd,ndufb6,uqcrc1,cox4i1l,atp5mf,atp5mc1,ndufb4,ndufs8a,ndufa4a,cycsb,ndufa1,uqcrq,uqcrc2a,cox6b1,ndufa7,sdhc,sdhdb,cox6c,ndufc2,ndufs5,ndufs2,atp5fa1,atpv0e2,cox7a2a,ndufa2,ndufa12,cox8a,ndufb11,cox7b,cyc1,uqcrh,cox8b,ndufb9,ndufs4,ndufb5,uqcr10,si:ch1073-325m22.2,ndufv3,ldha,pdhb,nnt,etfdh,sco2,gpia,pgam1a,eno1a,aldocb,e…
1_Member	KEGG Pathway	dre00190	Oxidative phosphorylation	-38.5245	-34.4835	47/139	321951,322549,322811,325712,335025,335709,335751,336118,393478,393675,393781,393793,402880,402883,406301,406306,406413,406726,415158,415243,436768,436930,436968,445042,445129,445500,494577,541390,553660,553672,553755,553767,554103,554125,556538,557348,562219,563476,564379,566723,569770,573021,573689,797063,100333064,100333135,100537318	ndufa10,uqcrc2b,atp6v0d1,ndufab1b,atp6v1g1,atp5f1d,cox7a2l,cox7c,cox6b2,atp5pd,ndufb6,uqcrc1,cox4i1l,atp5mf,atp5mc1,ndufb4,ndufs8a,ndufa4a,cycsb,ndufa1,uqcrq,uqcrc2a,cox6b1,ndufa7,sdhc,sdhdb,cox6c,ndufc2,ndufs5,ndufs2,atp5fa1,atpv0e2,cox7a2a,ndufa2,ndufa12,cox8a,ndufb11,cox7b,cyc1,uqcrh,cox8b,ndufb9,ndufs4,ndufb5,uqcr10,si:ch1073-325m22.2,ndufv3
1_Member	WikiPathways	WP1339	Electron transport chain	-26.4352	-22.7407	31/86	321951,325712,335709,335751,393675,393781,393793,406301,406306,406413,406726,415243,436768,436930,436968,445042,494577,541390,553660,553672,553755,554103,554125,556538,563476,566723,569770,573021,573689,797063,100333064	ndufa10,ndufab1b,atp5f1d,cox7a2l,atp5pd,ndufb6,uqcrc1,atp5mc1,ndufb4,ndufs8a,ndufa4a,ndufa1,uqcrq,uqcrc2a,cox6b1,ndufa7,cox6c,ndufc2,ndufs5,ndufs2,atp5fa1,cox7a2a,ndufa2,ndufa12,cox7b,uqcrh,cox8b,ndufb9,ndufs4,ndufb5,uqcr10
1_Member	Reactome Gene Sets	R-DRE-1428517	The citric acid (TCA) cycle and respiratory electron transport	-26.3046	-22.7407	36/128	30496,322549,325712,335751,336118,393675,393781,402880,402883,406301,406413,406428,406619,415158,415243,436768,436968,445042,445129,445500,447859,553660,553672,553755,554125,556538,557348,562219,564379,566723,569770,573021,573689,606683,797063,100333064	ldha,uqcrc2b,ndufab1b,cox7a2l,cox7c,atp5pd,ndufb6,cox4i1l,atp5mf,atp5mc1,ndufs8a,pdhb,nnt,cycsb,ndufa1,uqcrq,cox6b1,ndufa7,sdhc,sdhdb,etfdh,ndufs5,ndufs2,atp5fa1,ndufa2,ndufa12,cox8a,ndufb11,cyc1,uqcrh,cox8b,ndufb9,ndufs4,sco2,ndufb5,uqcr10
1_Member	Reactome Gene Sets	R-DRE-163200	Respiratory electron transport, ATP synthesis by chemiosmotic coupling, and heat production by uncoupling proteins.	-25.5579	-22.1189	31/91	322549,325712,335751,336118,393675,393781,402880,402883,406301,406413,415158,415243,436768,436968,445042,447859,553660,553672,553755,554125,556538,557348,562219,564379,566723,569770,573021,573689,606683,797063,100333064	uqcrc2b,ndufab1b,cox7a2l,cox7c,atp5pd,ndufb6,cox4i1l,atp5mf,atp5mc1,ndufs8a,cycsb,ndufa1,uqcrq,cox6b1,ndufa7,etfdh,ndufs5,ndufs2,atp5fa1,ndufa2,ndufa12,cox8a,ndufb11,cyc1,uqcrh,cox8b,ndufb9,ndufs4,sco2,ndufb5,uqcr10
1_Member	Reactome Gene Sets	R-DRE-611105	Respiratory electron transport	-23.4234	-20.0814	27/73	322549,325712,335751,336118,393781,402880,406413,415158,415243,436768,436968,445042,447859,553660,553672,554125,556538,557348,562219,564379,566723,569770,573021,573689,606683,797063,100333064	uqcrc2b,ndufab1b,cox7a2l,cox7c,ndufb6,cox4i1l,ndufs8a,cycsb,ndufa1,uqcrq,cox6b1,ndufa7,etfdh,ndufs5,ndufs2,ndufa2,ndufa12,cox8a,ndufb11,cyc1,uqcrh,cox8b,ndufb9,ndufs4,sco2,ndufb5,uqcr10
1_Member	GO Biological Processes	GO:0046034	ATP metabolic process	-20.7781	-17.5152	31/126	246094,321951,323107,334116,335709,336118,369193,378963,393675,393781,402883,406301,406413,406496,436768,445042,445129,445500,494577,541390,553672,553755,557348,560944,563476,564379,566723,569770,573021,100333064,100537318	gpia,ndufa10,pgam1a,eno1a,atp5f1d,cox7c,aldocb,eno3,atp5pd,ndufb6,atp5mf,atp5mc1,ndufs8a,aldoab,uqcrq,ndufa7,sdhc,sdhdb,cox6c,ndufc2,ndufs2,atp5fa1,cox8a,pfkpa,cox7b,cyc1,uqcrh,cox8b,ndufb9,uqcr10,ndufv3
1_Member	GO Biological Processes	GO:0006091	generation of precursor metabolites and energy	-19.145	-15.9491	35/188	246094,321951,323107,334116,334296,335715,336118,337675,369193,378963,393781,402883,406413,406496,406619,406831,436768,445042,445129,445500,447859,494577,541390,553672,557348,560944,563476,564379,566723,568740,569770,573021,573689,100333064,100537318	gpia,ndufa10,pgam1a,eno1a,mtfr1l,mdh1ab,cox7c,slc25a12,aldocb,eno3,ndufb6,atp5mf,ndufs8a,aldoab,nnt,gyg1a,uqcrq,ndufa7,sdhc,sdhdb,etfdh,cox6c,ndufc2,ndufs2,cox8a,pfkpa,cox7b,cyc1,uqcrh,slc25a18,cox8b,ndufb9,ndufs4,uqcr10,ndufv3
1_Member	GO Biological Processes	GO:0045333	cellular respiration	-16.5795	-13.4415	25/104	321951,334296,335715,336118,337675,393781,402883,406413,436768,445042,445129,445500,447859,494577,541390,553672,557348,563476,564379,566723,568740,569770,573021,100333064,100537318	ndufa10,mtfr1l,mdh1ab,cox7c,slc25a12,ndufb6,atp5mf,ndufs8a,uqcrq,ndufa7,sdhc,sdhdb,etfdh,cox6c,ndufc2,ndufs2,cox8a,cox7b,cyc1,uqcrh,slc25a18,cox8b,ndufb9,uqcr10,ndufv3
1_Member	GO Biological Processes	GO:0006119	oxidative phosphorylation	-16.2735	-13.1868	20/61	321951,336118,393781,402883,406413,436768,445042,445129,445500,494577,541390,553672,557348,563476,564379,566723,569770,573021,100333064,100537318	ndufa10,cox7c,ndufb6,atp5mf,ndufs8a,uqcrq,ndufa7,sdhc,sdhdb,cox6c,ndufc2,ndufs2,cox8a,cox7b,cyc1,uqcrh,cox8b,ndufb9,uqcr10,ndufv3
1_Member	GO Biological Processes	GO:0009060	aerobic respiration	-15.0412	-12.0002	22/88	321951,334296,335715,336118,393781,402883,406413,436768,445042,445129,445500,494577,541390,553672,557348,563476,564379,566723,569770,573021,100333064,100537318	ndufa10,mtfr1l,mdh1ab,cox7c,ndufb6,atp5mf,ndufs8a,uqcrq,ndufa7,sdhc,sdhdb,cox6c,ndufc2,ndufs2,cox8a,cox7b,cyc1,uqcrh,cox8b,ndufb9,uqcr10,ndufv3
1_Member	GO Biological Processes	GO:0015980	energy derivation by oxidation of organic compounds	-14.8684	-11.8688	26/133	321951,334296,335715,336118,337675,393781,402883,406413,406831,436768,445042,445129,445500,447859,494577,541390,553672,557348,563476,564379,566723,568740,569770,573021,100333064,100537318	ndufa10,mtfr1l,mdh1ab,cox7c,slc25a12,ndufb6,atp5mf,ndufs8a,gyg1a,uqcrq,ndufa7,sdhc,sdhdb,etfdh,cox6c,ndufc2,ndufs2,cox8a,cox7b,cyc1,uqcrh,slc25a18,cox8b,ndufb9,uqcr10,ndufv3
1_Member	WikiPathways	WP1335	Oxidative phosphorylation	-14.3861	-11.4243	17/49	321951,325712,335709,393675,393781,402883,406306,406413,445042,541390,553660,553672,553755,554125,573021,573689,797063	ndufa10,ndufab1b,atp5f1d,atp5pd,ndufb6,atp5mf,ndufb4,ndufs8a,ndufa7,ndufc2,ndufs5,ndufs2,atp5fa1,ndufa2,ndufb9,ndufs4,ndufb5
1_Member	GO Biological Processes	GO:0022900	electron transport chain	-14.0365	-11.1095	19/68	321951,336118,337675,393781,406413,436768,445042,445129,445500,447859,541390,553672,564379,566723,568740,573021,573689,100333064,100537318	ndufa10,cox7c,slc25a12,ndufb6,ndufs8a,uqcrq,ndufa7,sdhc,sdhdb,etfdh,ndufc2,ndufs2,cyc1,uqcrh,slc25a18,ndufb9,ndufs4,uqcr10,ndufv3
1_Member	GO Biological Processes	GO:0022904	respiratory electron transport chain	-13.6503	-10.7554	18/62	321951,336118,337675,393781,406413,436768,445042,445129,445500,447859,541390,553672,564379,566723,568740,573021,100333064,100537318	ndufa10,cox7c,slc25a12,ndufb6,ndufs8a,uqcrq,ndufa7,sdhc,sdhdb,etfdh,ndufc2,ndufs2,cyc1,uqcrh,slc25a18,ndufb9,uqcr10,ndufv3
1_Member	GO Biological Processes	GO:0042775	mitochondrial ATP synthesis coupled electron transport	-12.1458	-9.28086	15/47	321951,336118,393781,406413,436768,445042,445129,445500,541390,553672,564379,566723,573021,100333064,100537318	ndufa10,cox7c,ndufb6,ndufs8a,uqcrq,ndufa7,sdhc,sdhdb,ndufc2,ndufs2,cyc1,uqcrh,ndufb9,uqcr10,ndufv3
1_Member	GO Biological Processes	GO:0042773	ATP synthesis coupled electron transport	-11.7013	-8.89079	15/50	321951,336118,393781,406413,436768,445042,445129,445500,541390,553672,564379,566723,573021,100333064,100537318	ndufa10,cox7c,ndufb6,ndufs8a,uqcrq,ndufa7,sdhc,sdhdb,ndufc2,ndufs2,cyc1,uqcrh,ndufb9,uqcr10,ndufv3
1_Member	GO Biological Processes	GO:0019646	aerobic electron transport chain	-11.0546	-8.26884	14/46	321951,336118,393781,406413,436768,445042,445129,445500,541390,553672,564379,566723,573021,100333064	ndufa10,cox7c,ndufb6,ndufs8a,uqcrq,ndufa7,sdhc,sdhdb,ndufc2,ndufs2,cyc1,uqcrh,ndufb9,uqcr10
1_Member	Reactome Gene Sets	R-DRE-6799198	Complex I biogenesis	-10.5599	-7.79764	13/41	325712,393781,406413,415243,445042,553660,553672,554125,556538,562219,573021,573689,797063	ndufab1b,ndufb6,ndufs8a,ndufa1,ndufa7,ndufs5,ndufs2,ndufa2,ndufa12,ndufb11,ndufb9,ndufs4,ndufb5
1_Member	GO Biological Processes	GO:0006120	mitochondrial electron transport, NADH to ubiquinone	-6.09654	-3.4869	7/21	321951,393781,406413,445042,541390,553672,573021	ndufa10,ndufb6,ndufs8a,ndufa7,ndufc2,ndufs2,ndufb9
2_Summary	KEGG Pathway	dre04260	Cardiac muscle contraction	-11.9124	-9.0755	22/122	322549,335751,336118,353247,393478,393793,402880,415164,436768,436930,436968,494577,550445,554103,557348,563476,564379,566723,569770,795135,100333064,100333135	uqcrc2b,cox7a2l,cox7c,tnnc1a,cox6b2,uqcrc1,cox4i1l,acte1,uqcrq,uqcrc2a,cox6b1,cox6c,acta1a,cox7a2a,cox8a,cox7b,cyc1,uqcrh,cox8b,slc9a1b,uqcr10,si:ch1073-325m22.2
2_Member	KEGG Pathway	dre04260	Cardiac muscle contraction	-11.9124	-9.0755	22/122	322549,335751,336118,353247,393478,393793,402880,415164,436768,436930,436968,494577,550445,554103,557348,563476,564379,566723,569770,795135,100333064,100333135	uqcrc2b,cox7a2l,cox7c,tnnc1a,cox6b2,uqcrc1,cox4i1l,acte1,uqcrq,uqcrc2a,cox6b1,cox6c,acta1a,cox7a2a,cox8a,cox7b,cyc1,uqcrh,cox8b,slc9a1b,uqcr10,si:ch1073-325m22.2
3_Summary	WikiPathways	WP1356	Glycolysis and gluconeogenesis	-8.15734	-5.41738	11/41	30496,246094,323107,334116,335715,335974,369193,378963,406428,406688,560944,373092,406496,445129,445288,445500,792824,334197,436747,335709,393675,393769,402883,406301,492781,553755,560915,565706,431723,798974,393160,30095,327506,450016,556190,564613,571356,768199,101882209	ldha,gpia,pgam1a,eno1a,mdh1ab,got2b,aldocb,eno3,pdhb,got2a,pfkpa,glud1b,aldoab,sdhc,acads,sdhdb,pgp,aldh7a1,ldhbb,atp5f1d,atp5pd,elovl4a,atp5mf,atp5mc1,mvda,atp5fa1,rfk,pde4ba,tha1,nadsyn1,tigarb,ckma,ckmt2a,pcyt2,pfkfb4a,abhd16a,pik3c2a,pgap4,mtmr11
3_Member	WikiPathways	WP1356	Glycolysis and gluconeogenesis	-8.15734	-5.41738	11/41	30496,246094,323107,334116,335715,335974,369193,378963,406428,406688,560944	ldha,gpia,pgam1a,eno1a,mdh1ab,got2b,aldocb,eno3,pdhb,got2a,pfkpa
3_Member	KEGG Pathway	dre01200	Carbon metabolism	-6.68365	-4.04059	16/124	246094,323107,334116,335715,335974,369193,373092,378963,406428,406496,406688,445129,445288,445500,560944,792824	gpia,pgam1a,eno1a,mdh1ab,got2b,aldocb,glud1b,eno3,pdhb,aldoab,got2a,sdhc,acads,sdhdb,pfkpa,pgp
3_Member	KEGG Pathway	dre00010	Glycolysis / Gluconeogenesis	-5.44049	-2.90465	11/73	30496,246094,323107,334116,334197,369193,378963,406428,406496,436747,560944	ldha,gpia,pgam1a,eno1a,aldh7a1,aldocb,eno3,pdhb,aldoab,ldhbb,pfkpa
3_Member	GO Biological Processes	GO:0006090	pyruvate metabolic process	-4.57128	-2.08658	8/46	246094,323107,334116,369193,378963,406428,406496,560944	gpia,pgam1a,eno1a,aldocb,eno3,pdhb,aldoab,pfkpa
3_Member	GO Biological Processes	GO:0006096	glycolytic process	-4.3105	-1.86057	7/37	246094,323107,334116,369193,378963,406496,560944	gpia,pgam1a,eno1a,aldocb,eno3,aldoab,pfkpa
3_Member	GO Biological Processes	GO:0006757	ATP generation from ADP	-4.3105	-1.86057	7/37	246094,323107,334116,369193,378963,406496,560944	gpia,pgam1a,eno1a,aldocb,eno3,aldoab,pfkpa
3_Member	GO Biological Processes	GO:0009259	ribonucleotide metabolic process	-4.19764	-1.7587	17/213	246094,323107,334116,335709,369193,378963,393675,393769,402883,406301,406428,406496,492781,553755,560915,560944,565706	gpia,pgam1a,eno1a,atp5f1d,aldocb,eno3,atp5pd,elovl4a,atp5mf,atp5mc1,pdhb,aldoab,mvda,atp5fa1,rfk,pfkpa,pde4ba
3_Member	GO Biological Processes	GO:0009150	purine ribonucleotide metabolic process	-4.07361	-1.65586	16/197	246094,323107,334116,335709,369193,378963,393675,393769,402883,406301,406428,406496,492781,553755,560944,565706	gpia,pgam1a,eno1a,atp5f1d,aldocb,eno3,atp5pd,elovl4a,atp5mf,atp5mc1,pdhb,aldoab,mvda,atp5fa1,pfkpa,pde4ba
3_Member	GO Biological Processes	GO:0019693	ribose phosphate metabolic process	-4.04811	-1.64058	17/219	246094,323107,334116,335709,369193,378963,393675,393769,402883,406301,406428,406496,492781,553755,560915,560944,565706	gpia,pgam1a,eno1a,atp5f1d,aldocb,eno3,atp5pd,elovl4a,atp5mf,atp5mc1,pdhb,aldoab,mvda,atp5fa1,rfk,pfkpa,pde4ba
3_Member	GO Biological Processes	GO:0046031	ADP metabolic process	-4.01145	-1.6139	7/41	246094,323107,334116,369193,378963,406496,560944	gpia,pgam1a,eno1a,aldocb,eno3,aldoab,pfkpa
3_Member	GO Biological Processes	GO:0009135	purine nucleoside diphosphate metabolic process	-3.94229	-1.56405	7/42	246094,323107,334116,369193,378963,406496,560944	gpia,pgam1a,eno1a,aldocb,eno3,aldoab,pfkpa
3_Member	GO Biological Processes	GO:0009179	purine ribonucleoside diphosphate metabolic process	-3.94229	-1.56405	7/42	246094,323107,334116,369193,378963,406496,560944	gpia,pgam1a,eno1a,aldocb,eno3,aldoab,pfkpa
3_Member	GO Biological Processes	GO:0006163	purine nucleotide metabolic process	-3.82175	-1.45285	16/207	246094,323107,334116,335709,369193,378963,393675,393769,402883,406301,406428,406496,492781,553755,560944,565706	gpia,pgam1a,eno1a,atp5f1d,aldocb,eno3,atp5pd,elovl4a,atp5mf,atp5mc1,pdhb,aldoab,mvda,atp5fa1,pfkpa,pde4ba
3_Member	GO Biological Processes	GO:0009185	ribonucleoside diphosphate metabolic process	-3.74649	-1.39569	7/45	246094,323107,334116,369193,378963,406496,560944	gpia,pgam1a,eno1a,aldocb,eno3,aldoab,pfkpa
3_Member	KEGG Pathway	dre01230	Biosynthesis of amino acids	-3.58695	-1.27834	9/79	323107,334116,335974,369193,378963,406496,406688,431723,560944	pgam1a,eno1a,got2b,aldocb,eno3,aldoab,got2a,tha1,pfkpa
3_Member	GO Biological Processes	GO:0009117	nucleotide metabolic process	-3.48335	-1.19242	18/267	246094,323107,334116,335709,369193,378963,393675,393769,402883,406301,406428,406496,492781,553755,560915,560944,565706,798974	gpia,pgam1a,eno1a,atp5f1d,aldocb,eno3,atp5pd,elovl4a,atp5mf,atp5mc1,pdhb,aldoab,mvda,atp5fa1,rfk,pfkpa,pde4ba,nadsyn1
3_Member	GO Biological Processes	GO:0006165	nucleoside diphosphate phosphorylation	-3.45385	-1.17628	7/50	246094,323107,334116,369193,378963,406496,560944	gpia,pgam1a,eno1a,aldocb,eno3,aldoab,pfkpa
3_Member	GO Biological Processes	GO:0046939	nucleotide phosphorylation	-3.39972	-1.14817	7/51	246094,323107,334116,369193,378963,406496,560944	gpia,pgam1a,eno1a,aldocb,eno3,aldoab,pfkpa
3_Member	GO Biological Processes	GO:0030388	fructose 1,6-bisphosphate metabolic process	-3.38335	-1.14817	4/14	369193,393160,406496,560944	aldocb,tigarb,aldoab,pfkpa
3_Member	GO Biological Processes	GO:0006753	nucleoside phosphate metabolic process	-3.31101	-1.10377	18/276	246094,323107,334116,335709,369193,378963,393675,393769,402883,406301,406428,406496,492781,553755,560915,560944,565706,798974	gpia,pgam1a,eno1a,atp5f1d,aldocb,eno3,atp5pd,elovl4a,atp5mf,atp5mc1,pdhb,aldoab,mvda,atp5fa1,rfk,pfkpa,pde4ba,nadsyn1
3_Member	GO Biological Processes	GO:0072521	purine-containing compound metabolic process	-3.30592	-1.10377	16/230	246094,323107,334116,335709,369193,378963,393675,393769,402883,406301,406428,406496,492781,553755,560944,565706	gpia,pgam1a,eno1a,atp5f1d,aldocb,eno3,atp5pd,elovl4a,atp5mf,atp5mc1,pdhb,aldoab,mvda,atp5fa1,pfkpa,pde4ba
3_Member	GO Biological Processes	GO:0009132	nucleoside diphosphate metabolic process	-2.92323	-0.836476	7/61	246094,323107,334116,369193,378963,406496,560944	gpia,pgam1a,eno1a,aldocb,eno3,aldoab,pfkpa
3_Member	GO Biological Processes	GO:0016052	carbohydrate catabolic process	-2.88114	-0.80863	7/62	246094,323107,334116,369193,378963,406496,560944	gpia,pgam1a,eno1a,aldocb,eno3,aldoab,pfkpa
3_Member	Reactome Gene Sets	R-DRE-70326	Glucose metabolism	-2.8221	-0.758825	5/32	334116,369193,378963,406688,560944	eno1a,aldocb,eno3,got2a,pfkpa
3_Member	GO Biological Processes	GO:0019637	organophosphate metabolic process	-2.71845	-0.659723	27/550	30095,246094,323107,327506,334116,335709,369193,378963,393160,393675,393769,402883,406301,406428,406496,450016,492781,553755,556190,560915,560944,564613,565706,571356,768199,798974,101882209	ckma,gpia,pgam1a,ckmt2a,eno1a,atp5f1d,aldocb,eno3,tigarb,atp5pd,elovl4a,atp5mf,atp5mc1,pdhb,aldoab,pcyt2,mvda,atp5fa1,pfkfb4a,rfk,pfkpa,abhd16a,pde4ba,pik3c2a,pgap4,nadsyn1,mtmr11
3_Member	Reactome Gene Sets	R-DRE-70171	Glycolysis	-2.67131	-0.634638	4/21	334116,369193,378963,560944	eno1a,aldocb,eno3,pfkpa
3_Member	Reactome Gene Sets	R-DRE-70263	Gluconeogenesis	-2.67131	-0.634638	4/21	334116,369193,378963,406688	eno1a,aldocb,eno3,got2a
3_Member	GO Biological Processes	GO:0055086	nucleobase-containing small molecule metabolic process	-2.47118	-0.479398	18/328	246094,323107,334116,335709,369193,378963,393675,393769,402883,406301,406428,406496,492781,553755,560915,560944,565706,798974	gpia,pgam1a,eno1a,atp5f1d,aldocb,eno3,atp5pd,elovl4a,atp5mf,atp5mc1,pdhb,aldoab,mvda,atp5fa1,rfk,pfkpa,pde4ba,nadsyn1
3_Member	KEGG Pathway	dre00051	Fructose and mannose metabolism	-2.29142	-0.340323	5/42	369193,393160,406496,556190,560944	aldocb,tigarb,aldoab,pfkfb4a,pfkpa
3_Member	KEGG Pathway	dre00030	Pentose phosphate pathway	-2.04208	-0.144101	4/31	246094,369193,406496,560944	gpia,aldocb,aldoab,pfkpa
4_Summary	GO Biological Processes	GO:0019752	carboxylic acid metabolic process	-7.21462	-4.49584	34/452	30496,246094,323107,325712,334101,334116,335715,335974,336541,369193,373092,378963,393528,393769,393831,402822,405863,406428,406496,406688,431723,436717,436747,436918,445121,445288,450078,492363,541388,550521,560944,569980,571260,100005717,399485,393833,334197	ldha,gpia,pgam1a,ndufab1b,eci1,eno1a,mdh1ab,got2b,blmh,aldocb,glud1b,eno3,lias,elovl4a,dbi,gcat,mccc2,pdhb,aldoab,got2a,tha1,decr1,ldhbb,eci2,hadh,acads,hsd17b10,slc7a3a,dbt,phyh,pfkpa,bckdhb,zgc:162816,cpt2,cyp2p10,slc25a20,aldh7a1
4_Member	GO Biological Processes	GO:0019752	carboxylic acid metabolic process	-7.21462	-4.49584	34/452	30496,246094,323107,325712,334101,334116,335715,335974,336541,369193,373092,378963,393528,393769,393831,402822,405863,406428,406496,406688,431723,436717,436747,436918,445121,445288,450078,492363,541388,550521,560944,569980,571260,100005717	ldha,gpia,pgam1a,ndufab1b,eci1,eno1a,mdh1ab,got2b,blmh,aldocb,glud1b,eno3,lias,elovl4a,dbi,gcat,mccc2,pdhb,aldoab,got2a,tha1,decr1,ldhbb,eci2,hadh,acads,hsd17b10,slc7a3a,dbt,phyh,pfkpa,bckdhb,zgc:162816,cpt2
4_Member	GO Biological Processes	GO:0043436	oxoacid metabolic process	-7.07647	-4.3779	34/458	30496,246094,323107,325712,334101,334116,335715,335974,336541,369193,373092,378963,393528,393769,393831,402822,405863,406428,406496,406688,431723,436717,436747,436918,445121,445288,450078,492363,541388,550521,560944,569980,571260,100005717	ldha,gpia,pgam1a,ndufab1b,eci1,eno1a,mdh1ab,got2b,blmh,aldocb,glud1b,eno3,lias,elovl4a,dbi,gcat,mccc2,pdhb,aldoab,got2a,tha1,decr1,ldhbb,eci2,hadh,acads,hsd17b10,slc7a3a,dbt,phyh,pfkpa,bckdhb,zgc:162816,cpt2
4_Member	GO Biological Processes	GO:0006082	organic acid metabolic process	-6.8608	-4.20001	35/490	30496,246094,323107,325712,334101,334116,335715,335974,336541,369193,373092,378963,393528,393769,393831,399485,402822,405863,406428,406496,406688,431723,436717,436747,436918,445121,445288,450078,492363,541388,550521,560944,569980,571260,100005717	ldha,gpia,pgam1a,ndufab1b,eci1,eno1a,mdh1ab,got2b,blmh,aldocb,glud1b,eno3,lias,elovl4a,dbi,cyp2p10,gcat,mccc2,pdhb,aldoab,got2a,tha1,decr1,ldhbb,eci2,hadh,acads,hsd17b10,slc7a3a,dbt,phyh,pfkpa,bckdhb,zgc:162816,cpt2
4_Member	GO Biological Processes	GO:0032787	monocarboxylic acid metabolic process	-5.76635	-3.18775	21/237	246094,323107,325712,334101,334116,369193,378963,393528,393769,393831,406428,406496,436717,436918,445121,445288,450078,492363,550521,560944,100005717	gpia,pgam1a,ndufab1b,eci1,eno1a,aldocb,eno3,lias,elovl4a,dbi,pdhb,aldoab,decr1,eci2,hadh,acads,hsd17b10,slc7a3a,phyh,pfkpa,cpt2
4_Member	WikiPathways	WP498	Mitochondrial long chain fatty acid beta-oxidation	-3.67065	-1.34566	4/12	334101,393833,445121,445288	eci1,slc25a20,hadh,acads
4_Member	GO Biological Processes	GO:0006631	fatty acid metabolic process	-3.60617	-1.28945	13/153	325712,334101,393528,393769,393831,436717,436918,445121,445288,450078,492363,550521,100005717	ndufab1b,eci1,lias,elovl4a,dbi,decr1,eci2,hadh,acads,hsd17b10,slc7a3a,phyh,cpt2
4_Member	GO Biological Processes	GO:0019395	fatty acid oxidation	-3.38298	-1.14817	6/37	334101,436717,445121,445288,550521,100005717	eci1,decr1,hadh,acads,phyh,cpt2
4_Member	Reactome Gene Sets	R-DRE-77289	Mitochondrial Fatty Acid Beta-Oxidation	-3.25791	-1.09023	4/15	325712,393831,445121,445288	ndufab1b,dbi,hadh,acads
4_Member	GO Biological Processes	GO:0034440	lipid oxidation	-3.07858	-0.94607	6/42	334101,436717,445121,445288,550521,100005717	eci1,decr1,hadh,acads,phyh,cpt2
4_Member	GO Biological Processes	GO:0009062	fatty acid catabolic process	-3.02311	-0.906388	6/43	334101,436717,445121,445288,550521,100005717	eci1,decr1,hadh,acads,phyh,cpt2
4_Member	GO Biological Processes	GO:0006635	fatty acid beta-oxidation	-2.88634	-0.809131	5/31	334101,436717,445121,445288,100005717	eci1,decr1,hadh,acads,cpt2
4_Member	KEGG Pathway	dre00071	Fatty acid degradation	-2.67543	-0.634638	6/50	334101,334197,436918,445121,445288,100005717	eci1,aldh7a1,eci2,hadh,acads,cpt2
4_Member	GO Biological Processes	GO:0072329	monocarboxylic acid catabolic process	-2.63082	-0.602658	6/51	334101,436717,445121,445288,550521,100005717	eci1,decr1,hadh,acads,phyh,cpt2
5_Summary	Reactome Gene Sets	R-DRE-9707564	Cytoprotection by HMOX1	-7.03372	-4.35445	10/41	30216,335751,336118,402880,415158,436968,445037,557348,569770,606683,326687,335799,403015,323055,393337,406632,553571,100004321,322811,335025,553767,555766	hbba1,cox7a2l,cox7c,cox4i1l,cycsb,cox6b1,hbba2,cox8a,cox8b,sco2,psma4,sod2,psma2b,ywhaba,prelid1a,cnot9,tp53rk,LOC100004321,atp6v0d1,atp6v1g1,atpv0e2,etsrp
5_Member	Reactome Gene Sets	R-DRE-9707564	Cytoprotection by HMOX1	-7.03372	-4.35445	10/41	30216,335751,336118,402880,415158,436968,445037,557348,569770,606683	hbba1,cox7a2l,cox7c,cox4i1l,cycsb,cox6b1,hbba2,cox8a,cox8b,sco2
5_Member	Reactome Gene Sets	R-DRE-9711123	Cellular response to chemical stress	-4.85662	-2.33414	13/116	30216,326687,335751,335799,336118,402880,403015,415158,436968,445037,557348,569770,606683	hbba1,psma4,cox7a2l,sod2,cox7c,cox4i1l,psma2b,cycsb,cox6b1,hbba2,cox8a,cox8b,sco2
5_Member	Reactome Gene Sets	R-DRE-5628897	TP53 Regulates Metabolic Genes	-4.78516	-2.27641	9/56	323055,335751,336118,402880,415158,436968,557348,569770,606683	ywhaba,cox7a2l,cox7c,cox4i1l,cycsb,cox6b1,cox8a,cox8b,sco2
5_Member	Reactome Gene Sets	R-DRE-3700989	Transcriptional Regulation by TP53	-2.36628	-0.393469	13/209	323055,335751,336118,393337,402880,406632,415158,436968,553571,557348,569770,606683,100004321	ywhaba,cox7a2l,cox7c,prelid1a,cox4i1l,cnot9,cycsb,cox6b1,tp53rk,cox8a,cox8b,sco2,LOC100004321
5_Member	Reactome Gene Sets	R-DRE-2262752	Cellular responses to stress	-2.05924	-0.154967	17/333	30216,322811,326687,335025,335751,335799,336118,402880,403015,415158,436968,445037,553767,555766,557348,569770,606683	hbba1,atp6v0d1,psma4,atp6v1g1,cox7a2l,sod2,cox7c,cox4i1l,psma2b,cycsb,cox6b1,hbba2,atpv0e2,etsrp,cox8a,cox8b,sco2
5_Member	Reactome Gene Sets	R-DRE-8953897	Cellular responses to stimuli	-2.05924	-0.154967	17/333	30216,322811,326687,335025,335751,335799,336118,402880,403015,415158,436968,445037,553767,555766,557348,569770,606683	hbba1,atp6v0d1,psma4,atp6v1g1,cox7a2l,sod2,cox7c,cox4i1l,psma2b,cycsb,cox6b1,hbba2,atpv0e2,etsrp,cox8a,cox8b,sco2
6_Summary	GO Biological Processes	GO:0007005	mitochondrion organization	-6.32822	-3.70219	21/219	321346,327206,334270,334296,335751,373084,373125,393354,393896,394157,406413,407695,445082,553588,553660,554103,556917,562963,606683,641319,100004177,393833	phb,immt,agk,mtfr1l,cox7a2l,higd1a,aifm1,cisd2,dnm1l,bcs1l,ndufs8a,tmem11,dnajc15,mffb,ndufs5,cox7a2a,mtx1a,oxa1l,sco2,apooa,atp23,slc25a20
6_Member	GO Biological Processes	GO:0007005	mitochondrion organization	-6.32822	-3.70219	21/219	321346,327206,334270,334296,335751,373084,373125,393354,393896,394157,406413,407695,445082,553588,553660,554103,556917,562963,606683,641319,100004177	phb,immt,agk,mtfr1l,cox7a2l,higd1a,aifm1,cisd2,dnm1l,bcs1l,ndufs8a,tmem11,dnajc15,mffb,ndufs5,cox7a2a,mtx1a,oxa1l,sco2,apooa,atp23
6_Member	GO Biological Processes	GO:0007006	mitochondrial membrane organization	-3.13573	-0.997826	6/41	327206,334270,394157,407695,562963,641319	immt,agk,bcs1l,tmem11,oxa1l,apooa
6_Member	GO Biological Processes	GO:0033108	mitochondrial respiratory chain complex assembly	-2.58732	-0.563351	6/52	373125,394157,406413,553660,562963,606683	aifm1,bcs1l,ndufs8a,ndufs5,oxa1l,sco2
6_Member	GO Biological Processes	GO:0007007	inner mitochondrial membrane organization	-2.51957	-0.519963	4/23	327206,334270,407695,641319	immt,agk,tmem11,apooa
6_Member	GO Biological Processes	GO:0090151	establishment of protein localization to mitochondrial membrane	-2.45254	-0.468446	3/12	334270,394157,562963	agk,bcs1l,oxa1l
6_Member	GO Biological Processes	GO:0070585	protein localization to mitochondrion	-2.2472	-0.306573	5/43	334270,394157,445082,553588,562963	agk,bcs1l,dnajc15,mffb,oxa1l
6_Member	GO Biological Processes	GO:0072655	establishment of protein localization to mitochondrion	-2.2472	-0.306573	5/43	334270,394157,445082,553588,562963	agk,bcs1l,dnajc15,mffb,oxa1l
6_Member	GO Biological Processes	GO:0006839	mitochondrial transport	-2.07352	-0.16286	6/66	334270,393833,394157,445082,553588,562963	agk,slc25a20,bcs1l,dnajc15,mffb,oxa1l
7_Summary	Reactome Gene Sets	R-DRE-1592230	Mitochondrial biogenesis	-5.79279	-3.19895	7/23	335799,373092,393675,402883,406301,415158,553755,335709	sod2,glud1b,atp5pd,atp5mf,atp5mc1,cycsb,atp5fa1,atp5f1d
7_Member	Reactome Gene Sets	R-DRE-1592230	Mitochondrial biogenesis	-5.79279	-3.19895	7/23	335799,373092,393675,402883,406301,415158,553755	sod2,glud1b,atp5pd,atp5mf,atp5mc1,cycsb,atp5fa1
7_Member	GO Biological Processes	GO:0015986	proton motive force-driven ATP synthesis	-3.71223	-1.3788	5/21	335709,393675,402883,406301,553755	atp5f1d,atp5pd,atp5mf,atp5mc1,atp5fa1
7_Member	GO Biological Processes	GO:0006754	ATP biosynthetic process	-3.33382	-1.1189	5/25	335709,393675,402883,406301,553755	atp5f1d,atp5pd,atp5mf,atp5mc1,atp5fa1
7_Member	Reactome Gene Sets	R-DRE-163210	Formation of ATP by chemiosmotic coupling	-3.25791	-1.09023	4/15	393675,402883,406301,553755	atp5pd,atp5mf,atp5mc1,atp5fa1
7_Member	Reactome Gene Sets	R-DRE-8949613	Cristae formation	-3.25791	-1.09023	4/15	393675,402883,406301,553755	atp5pd,atp5mf,atp5mc1,atp5fa1
7_Member	GO Biological Processes	GO:0009145	purine nucleoside triphosphate biosynthetic process	-2.70073	-0.650958	5/34	335709,393675,402883,406301,553755	atp5f1d,atp5pd,atp5mf,atp5mc1,atp5fa1
7_Member	GO Biological Processes	GO:0009206	purine ribonucleoside triphosphate biosynthetic process	-2.70073	-0.650958	5/34	335709,393675,402883,406301,553755	atp5f1d,atp5pd,atp5mf,atp5mc1,atp5fa1
7_Member	GO Biological Processes	GO:0009205	purine ribonucleoside triphosphate metabolic process	-2.48258	-0.486901	5/38	335709,393675,402883,406301,553755	atp5f1d,atp5pd,atp5mf,atp5mc1,atp5fa1
7_Member	GO Biological Processes	GO:0009144	purine nucleoside triphosphate metabolic process	-2.38398	-0.407445	5/40	335709,393675,402883,406301,553755	atp5f1d,atp5pd,atp5mf,atp5mc1,atp5fa1
7_Member	GO Biological Processes	GO:0009201	ribonucleoside triphosphate biosynthetic process	-2.29142	-0.340323	5/42	335709,393675,402883,406301,553755	atp5f1d,atp5pd,atp5mf,atp5mc1,atp5fa1
7_Member	GO Biological Processes	GO:0009199	ribonucleoside triphosphate metabolic process	-2.12205	-0.194997	5/46	335709,393675,402883,406301,553755	atp5f1d,atp5pd,atp5mf,atp5mc1,atp5fa1
8_Summary	GO Biological Processes	GO:0046395	carboxylic acid catabolic process	-5.5909	-3.02703	15/132	334101,335974,336541,373092,402822,405863,406688,431723,436717,445121,445288,550521,569980,571260,100005717,393433,560944	eci1,got2b,blmh,glud1b,gcat,mccc2,got2a,tha1,decr1,hadh,acads,phyh,bckdhb,zgc:162816,cpt2,cyp46a1.2,pfkpa
8_Member	GO Biological Processes	GO:0046395	carboxylic acid catabolic process	-5.5909	-3.02703	15/132	334101,335974,336541,373092,402822,405863,406688,431723,436717,445121,445288,550521,569980,571260,100005717	eci1,got2b,blmh,glud1b,gcat,mccc2,got2a,tha1,decr1,hadh,acads,phyh,bckdhb,zgc:162816,cpt2
8_Member	GO Biological Processes	GO:0016054	organic acid catabolic process	-5.50855	-2.95891	15/134	334101,335974,336541,373092,402822,405863,406688,431723,436717,445121,445288,550521,569980,571260,100005717	eci1,got2b,blmh,glud1b,gcat,mccc2,got2a,tha1,decr1,hadh,acads,phyh,bckdhb,zgc:162816,cpt2
8_Member	GO Biological Processes	GO:0044282	small molecule catabolic process	-4.77334	-2.27641	17/192	334101,335974,336541,373092,393433,402822,405863,406688,431723,436717,445121,445288,550521,560944,569980,571260,100005717	eci1,got2b,blmh,glud1b,cyp46a1.2,gcat,mccc2,got2a,tha1,decr1,hadh,acads,phyh,pfkpa,bckdhb,zgc:162816,cpt2
8_Member	GO Biological Processes	GO:0009063	cellular amino acid catabolic process	-3.76053	-1.40077	9/75	335974,336541,373092,402822,405863,406688,431723,569980,571260	got2b,blmh,glud1b,gcat,mccc2,got2a,tha1,bckdhb,zgc:162816
8_Member	GO Biological Processes	GO:1901606	alpha-amino acid catabolic process	-3.47755	-1.19242	8/65	335974,336541,373092,402822,405863,406688,431723,571260	got2b,blmh,glud1b,gcat,mccc2,got2a,tha1,zgc:162816
8_Member	GO Biological Processes	GO:0009068	aspartate family amino acid catabolic process	-3.38335	-1.14817	4/14	335974,402822,406688,431723	got2b,gcat,got2a,tha1
8_Member	GO Biological Processes	GO:0043649	dicarboxylic acid catabolic process	-3.01201	-0.905508	3/8	335974,373092,406688	got2b,glud1b,got2a
8_Member	GO Biological Processes	GO:0009066	aspartate family amino acid metabolic process	-2.09297	-0.169243	4/30	335974,402822,406688,431723	got2b,gcat,got2a,tha1
9_Summary	GO Biological Processes	GO:0006122	mitochondrial electron transport, ubiquinol to cytochrome c	-4.483	-2.0102	4/8	436768,564379,566723,100333064	uqcrq,cyc1,uqcrh,uqcr10
9_Member	GO Biological Processes	GO:0006122	mitochondrial electron transport, ubiquinol to cytochrome c	-4.483	-2.0102	4/8	436768,564379,566723,100333064	uqcrq,cyc1,uqcrh,uqcr10
10_Summary	Reactome Gene Sets	R-DRE-71291	Metabolism of amino acids and derivatives	-4.15564	-1.72743	13/135	30095,282677,325712,326687,373092,393528,394009,403015,406428,406688,436849,450078,550580	ckma,bckdk,ndufab1b,psma4,glud1b,lias,srm,psma2b,pdhb,got2a,rida,hsd17b10,sqor
10_Member	Reactome Gene Sets	R-DRE-71291	Metabolism of amino acids and derivatives	-4.15564	-1.72743	13/135	30095,282677,325712,326687,373092,393528,394009,403015,406428,406688,436849,450078,550580	ckma,bckdk,ndufab1b,psma4,glud1b,lias,srm,psma2b,pdhb,got2a,rida,hsd17b10,sqor
10_Member	Reactome Gene Sets	R-DRE-389661	Glyoxylate metabolism and glycine degradation	-3.52022	-1.21958	4/13	325712,393528,406428,406688	ndufab1b,lias,pdhb,got2a
11_Summary	GO Biological Processes	GO:0097250	mitochondrial respirasome assembly	-3.734	-1.39197	3/5	335751,373084,554103,393160	cox7a2l,higd1a,cox7a2a,tigarb
11_Member	GO Biological Processes	GO:0097250	mitochondrial respirasome assembly	-3.734	-1.39197	3/5	335751,373084,554103	cox7a2l,higd1a,cox7a2a
11_Member	GO Biological Processes	GO:1903578	regulation of ATP metabolic process	-2.34726	-0.389004	3/13	335751,393160,554103	cox7a2l,tigarb,cox7a2a
12_Summary	GO Biological Processes	GO:0043604	amide biosynthetic process	-3.44165	-1.17151	22/365	323453,325802,334270,336641,336823,337090,386850,393769,402996,406324,406428,436701,436808,447945,541330,550549,553709,565937,567819,619204,767758,100004874,436628,447895,492781	eif4g2a,mtif3,agk,rpl17,drg1,rpl4,eif6,elovl4a,eif4h,abce1,pdhb,mrpl43,rwdd1,mrpl17,mrpl10,eif4e1c,mrpl27,mrps10,mrpl37,mrps7,mrpl35,mtrfr,thop1,gpx1b,mvda
12_Member	GO Biological Processes	GO:0043604	amide biosynthetic process	-3.44165	-1.17151	22/365	323453,325802,334270,336641,336823,337090,386850,393769,402996,406324,406428,436701,436808,447945,541330,550549,553709,565937,567819,619204,767758,100004874	eif4g2a,mtif3,agk,rpl17,drg1,rpl4,eif6,elovl4a,eif4h,abce1,pdhb,mrpl43,rwdd1,mrpl17,mrpl10,eif4e1c,mrpl27,mrps10,mrpl37,mrps7,mrpl35,mtrfr
12_Member	GO Biological Processes	GO:0006412	translation	-3.36028	-1.13219	19/297	323453,325802,336641,336823,337090,386850,402996,406324,436701,436808,447945,541330,550549,553709,565937,567819,619204,767758,100004874	eif4g2a,mtif3,rpl17,drg1,rpl4,eif6,eif4h,abce1,mrpl43,rwdd1,mrpl17,mrpl10,eif4e1c,mrpl27,mrps10,mrpl37,mrps7,mrpl35,mtrfr
12_Member	GO Biological Processes	GO:0043043	peptide biosynthetic process	-3.27122	-1.09023	19/302	323453,325802,336641,336823,337090,386850,402996,406324,436701,436808,447945,541330,550549,553709,565937,567819,619204,767758,100004874	eif4g2a,mtif3,rpl17,drg1,rpl4,eif6,eif4h,abce1,mrpl43,rwdd1,mrpl17,mrpl10,eif4e1c,mrpl27,mrps10,mrpl37,mrps7,mrpl35,mtrfr
12_Member	GO Biological Processes	GO:0006518	peptide metabolic process	-2.946	-0.844525	21/372	323453,325802,336641,336823,337090,386850,402996,406324,436628,436701,436808,447895,447945,541330,550549,553709,565937,567819,619204,767758,100004874	eif4g2a,mtif3,rpl17,drg1,rpl4,eif6,eif4h,abce1,thop1,mrpl43,rwdd1,gpx1b,mrpl17,mrpl10,eif4e1c,mrpl27,mrps10,mrpl37,mrps7,mrpl35,mtrfr
12_Member	GO Biological Processes	GO:0043603	cellular amide metabolic process	-2.58106	-0.561252	25/507	323453,325802,334270,336641,336823,337090,386850,393769,402996,406324,406428,436628,436701,436808,447895,447945,492781,541330,550549,553709,565937,567819,619204,767758,100004874	eif4g2a,mtif3,agk,rpl17,drg1,rpl4,eif6,elovl4a,eif4h,abce1,pdhb,thop1,mrpl43,rwdd1,gpx1b,mrpl17,mvda,mrpl10,eif4e1c,mrpl27,mrps10,mrpl37,mrps7,mrpl35,mtrfr
12_Member	GO Biological Processes	GO:0006413	translational initiation	-2.13764	-0.207233	6/64	323453,325802,386850,402996,406324,550549	eif4g2a,mtif3,eif6,eif4h,abce1,eif4e1c
13_Summary	GO Biological Processes	GO:0015671	oxygen transport	-3.38335	-1.14817	4/14	30216,30507,445037,497166,447895,335799	hbba1,hbaa1,hbba2,hbaa2,gpx1b,sod2
13_Member	GO Biological Processes	GO:0015671	oxygen transport	-3.38335	-1.14817	4/14	30216,30507,445037,497166	hbba1,hbaa1,hbba2,hbaa2
13_Member	GO Biological Processes	GO:0042744	hydrogen peroxide catabolic process	-3.14221	-0.998842	4/16	30507,445037,447895,497166	hbaa1,hbba2,gpx1b,hbaa2
13_Member	GO Biological Processes	GO:0015669	gas transport	-2.93503	-0.843418	4/18	30216,30507,445037,497166	hbba1,hbaa1,hbba2,hbaa2
13_Member	GO Biological Processes	GO:0042743	hydrogen peroxide metabolic process	-2.93503	-0.843418	4/18	30507,445037,447895,497166	hbaa1,hbba2,gpx1b,hbaa2
13_Member	GO Biological Processes	GO:0072593	reactive oxygen species metabolic process	-2.53434	-0.53077	5/37	30507,335799,445037,447895,497166	hbaa1,sod2,hbba2,gpx1b,hbaa2
14_Summary	KEGG Pathway	dre03050	Proteasome	-3.34691	-1.12546	7/52	64278,322269,326687,403015,436862,503934,799058	psmb7,sem1,psma4,psma2b,psma6b,psmd11a,psmd14
14_Member	KEGG Pathway	dre03050	Proteasome	-3.34691	-1.12546	7/52	64278,322269,326687,403015,436862,503934,799058	psmb7,sem1,psma4,psma2b,psma6b,psmd11a,psmd14
15_Summary	Reactome Gene Sets	R-DRE-5389840	Mitochondrial translation elongation	-3.29537	-1.09947	7/53	436691,436701,447945,541330,562963,619204,100126015,336641,337090,402996	mrps26,mrpl43,mrpl17,mrpl10,oxa1l,mrps7,aurkaip1,rpl17,rpl4,eif4h
15_Member	Reactome Gene Sets	R-DRE-5389840	Mitochondrial translation elongation	-3.29537	-1.09947	7/53	436691,436701,447945,541330,562963,619204,100126015	mrps26,mrpl43,mrpl17,mrpl10,oxa1l,mrps7,aurkaip1
15_Member	Reactome Gene Sets	R-DRE-5419276	Mitochondrial translation termination	-3.24505	-1.08487	7/54	436691,436701,447945,541330,562963,619204,100126015	mrps26,mrpl43,mrpl17,mrpl10,oxa1l,mrps7,aurkaip1
15_Member	Reactome Gene Sets	R-DRE-5368287	Mitochondrial translation	-3.1959	-1.047	7/55	436691,436701,447945,541330,562963,619204,100126015	mrps26,mrpl43,mrpl17,mrpl10,oxa1l,mrps7,aurkaip1
15_Member	Reactome Gene Sets	R-DRE-72766	Translation	-2.28079	-0.333215	10/143	336641,337090,402996,436691,436701,447945,541330,562963,619204,100126015	rpl17,rpl4,eif4h,mrps26,mrpl43,mrpl17,mrpl10,oxa1l,mrps7,aurkaip1
16_Summary	GO Biological Processes	GO:0070482	response to oxygen levels	-3.25617	-1.09023	8/70	30216,30496,30507,30702,322811,393956,558154,559007	hbba1,ldha,hbaa1,cpeb1b,atp6v0d1,cpeb4a,vegfab,dap3
16_Member	GO Biological Processes	GO:0070482	response to oxygen levels	-3.25617	-1.09023	8/70	30216,30496,30507,30702,322811,393956,558154,559007	hbba1,ldha,hbaa1,cpeb1b,atp6v0d1,cpeb4a,vegfab,dap3
16_Member	GO Biological Processes	GO:0036293	response to decreased oxygen levels	-2.64597	-0.613575	7/68	30216,30496,30507,30702,393956,558154,559007	hbba1,ldha,hbaa1,cpeb1b,cpeb4a,vegfab,dap3
16_Member	GO Biological Processes	GO:0001666	response to hypoxia	-2.04244	-0.144101	6/67	30216,30496,30507,30702,558154,559007	hbba1,ldha,hbaa1,cpeb1b,vegfab,dap3
17_Summary	KEGG Pathway	dre00280	Valine, leucine and isoleucine degradation	-3.1959	-1.047	7/55	334197,405863,445121,445288,450078,541388,569980,30496,436747	aldh7a1,mccc2,hadh,acads,hsd17b10,dbt,bckdhb,ldha,ldhbb
17_Member	KEGG Pathway	dre00280	Valine, leucine and isoleucine degradation	-3.1959	-1.047	7/55	334197,405863,445121,445288,450078,541388,569980	aldh7a1,mccc2,hadh,acads,hsd17b10,dbt,bckdhb
17_Member	KEGG Pathway	dre00640	Propanoate metabolism	-2.88634	-0.809131	5/31	30496,436747,445288,541388,569980	ldha,ldhbb,acads,dbt,bckdhb
17_Member	GO Biological Processes	GO:0009081	branched-chain amino acid metabolic process	-2.00564	-0.116931	3/17	405863,541388,569980	mccc2,dbt,bckdhb
18_Summary	GO Biological Processes	GO:1903825	organic acid transmembrane transport	-3.05504	-0.933119	7/58	321611,334757,337675,415189,445254,492363,568740,445082,548335,322362	mpc2b,sfxn2,slc25a12,slc25a11,slc38a7,slc7a3a,slc25a18,dnajc15,micu2,slc25a3b
18_Member	GO Biological Processes	GO:1903825	organic acid transmembrane transport	-3.05504	-0.933119	7/58	321611,334757,337675,415189,445254,492363,568740	mpc2b,sfxn2,slc25a12,slc25a11,slc38a7,slc7a3a,slc25a18
18_Member	GO Biological Processes	GO:1905039	carboxylic acid transmembrane transport	-3.05504	-0.933119	7/58	321611,334757,337675,415189,445254,492363,568740	mpc2b,sfxn2,slc25a12,slc25a11,slc38a7,slc7a3a,slc25a18
18_Member	GO Biological Processes	GO:0015740	C4-dicarboxylate transport	-2.45254	-0.468446	3/12	337675,415189,568740	slc25a12,slc25a11,slc25a18
18_Member	GO Biological Processes	GO:0003333	amino acid transmembrane transport	-2.20427	-0.26708	5/44	334757,337675,445254,492363,568740	sfxn2,slc25a12,slc38a7,slc7a3a,slc25a18
18_Member	GO Biological Processes	GO:1990542	mitochondrial transmembrane transport	-2.13764	-0.207233	6/64	321611,334757,337675,445082,548335,568740	mpc2b,sfxn2,slc25a12,dnajc15,micu2,slc25a18
18_Member	GO Biological Processes	GO:0006835	dicarboxylic acid transport	-2.08135	-0.167455	3/16	337675,415189,568740	slc25a12,slc25a11,slc25a18
18_Member	GO Biological Processes	GO:0098656	anion transmembrane transport	-2.02722	-0.132354	7/88	321611,322362,334757,337675,415189,492363,568740	mpc2b,slc25a3b,sfxn2,slc25a12,slc25a11,slc7a3a,slc25a18
19_Summary	Reactome Gene Sets	R-DRE-2151201	Transcriptional activation of mitochondrial biogenesis	-3.01201	-0.905508	3/8	335799,373092,415158	sod2,glud1b,cycsb
19_Member	Reactome Gene Sets	R-DRE-2151201	Transcriptional activation of mitochondrial biogenesis	-3.01201	-0.905508	3/8	335799,373092,415158	sod2,glud1b,cycsb
20_Summary	WikiPathways	WP3992	Effect of L-carnitine on metabolism	-2.84158	-0.773713	4/19	324254,373092,393833,100005717	mtor,glud1b,slc25a20,cpt2
20_Member	WikiPathways	WP3992	Effect of L-carnitine on metabolism	-2.84158	-0.773713	4/19	324254,373092,393833,100005717	mtor,glud1b,slc25a20,cpt2

## Sheet: Supplementary Table 7
Fig. 4e (bottom)	Positive correlation between 21Dpci embcmhc expression and 7Dpci bulk RNAseq results
GroupID	Category	Term	Description	LogP	Log(q-value)	InTerm_InList	Genes	Symbols
1_Summary	KEGG Pathway	dre00190	Oxidative phosphorylation	-26.6295	-22.5885	35/139	81541,321951,322549,326977,335191,335709,393478,393497,393675,393720,393829,393884,393943,394151,406359,406726,415158,436768,445042,445291,445500,447942,449787,494577,541328,541390,553384,553660,553672,553755,564379,569770,751638,798291,100005158,393187,406428,445233,503714,561007,100003850,558925,560944,322670,393444,394190,407673	atp5mc3b,ndufa10,uqcrc2b,atp5l,atp5po,atp5f1d,cox6b2,ndufa11,atp5pd,ndufv2,ndufb8,sdha,ndufa6,atp5mc3a,uqcrfs1,ndufa4a,cycsb,uqcrq,ndufa7,ndufv1,sdhdb,cox6a2,atp5pb,cox6c,ndufa5,ndufc2,cox10,ndufs5,ndufs2,atp5fa1,cyc1,cox8b,cox5b2,atp5f1e,cox11,dmac2l,pdhb,me2,ndufaf1,pdk4,ndufaf2,uqcc3,pfkpa,aco2,pygmb,hmgcl,rpia
1_Member	KEGG Pathway	dre00190	Oxidative phosphorylation	-26.6295	-22.5885	35/139	81541,321951,322549,326977,335191,335709,393478,393497,393675,393720,393829,393884,393943,394151,406359,406726,415158,436768,445042,445291,445500,447942,449787,494577,541328,541390,553384,553660,553672,553755,564379,569770,751638,798291,100005158	atp5mc3b,ndufa10,uqcrc2b,atp5l,atp5po,atp5f1d,cox6b2,ndufa11,atp5pd,ndufv2,ndufb8,sdha,ndufa6,atp5mc3a,uqcrfs1,ndufa4a,cycsb,uqcrq,ndufa7,ndufv1,sdhdb,cox6a2,atp5pb,cox6c,ndufa5,ndufc2,cox10,ndufs5,ndufs2,atp5fa1,cyc1,cox8b,cox5b2,atp5f1e,cox11
1_Member	Reactome Gene Sets	R-DRE-1428517	The citric acid (TCA) cycle and respiratory electron transport	-23.0495	-19.3095	31/128	81541,322549,326977,335191,393187,393497,393675,393720,393829,393884,394151,406359,406428,415158,436768,445042,445233,445291,445500,503714,541328,553660,553672,553755,561007,564379,569770,751638,798291,100003850,100005158	atp5mc3b,uqcrc2b,atp5l,atp5po,dmac2l,ndufa11,atp5pd,ndufv2,ndufb8,sdha,atp5mc3a,uqcrfs1,pdhb,cycsb,uqcrq,ndufa7,me2,ndufv1,sdhdb,ndufaf1,ndufa5,ndufs5,ndufs2,atp5fa1,pdk4,cyc1,cox8b,cox5b2,atp5f1e,ndufaf2,cox11
1_Member	WikiPathways	WP1339	Electron transport chain	-22.1044	-18.5405	26/86	321951,326977,335191,335709,393187,393675,393720,393829,393884,393943,394151,406359,406726,436768,445042,445291,449787,494577,541328,541390,553660,553672,553755,569770,798291,100005158	ndufa10,atp5l,atp5po,atp5f1d,dmac2l,atp5pd,ndufv2,ndufb8,sdha,ndufa6,atp5mc3a,uqcrfs1,ndufa4a,uqcrq,ndufa7,ndufv1,atp5pb,cox6c,ndufa5,ndufc2,ndufs5,ndufs2,atp5fa1,cox8b,atp5f1e,cox11
1_Member	Reactome Gene Sets	R-DRE-163200	Respiratory electron transport, ATP synthesis by chemiosmotic coupling, and heat production by uncoupling proteins.	-21.3971	-17.9582	26/91	81541,322549,326977,335191,393187,393497,393675,393720,393829,394151,406359,415158,436768,445042,445291,503714,541328,553660,553672,553755,564379,569770,751638,798291,100003850,100005158	atp5mc3b,uqcrc2b,atp5l,atp5po,dmac2l,ndufa11,atp5pd,ndufv2,ndufb8,atp5mc3a,uqcrfs1,cycsb,uqcrq,ndufa7,ndufv1,ndufaf1,ndufa5,ndufs5,ndufs2,atp5fa1,cyc1,cox8b,cox5b2,atp5f1e,ndufaf2,cox11
1_Member	GO Biological Processes	GO:0046034	ATP metabolic process	-19.7528	-16.4107	28/126	81541,321951,326977,335191,335709,393675,393720,393829,393884,394151,406359,436768,445042,445291,445500,447942,449787,494577,503714,541390,553672,553755,558925,560944,564379,569770,751638,798291	atp5mc3b,ndufa10,atp5l,atp5po,atp5f1d,atp5pd,ndufv2,ndufb8,sdha,atp5mc3a,uqcrfs1,uqcrq,ndufa7,ndufv1,sdhdb,cox6a2,atp5pb,cox6c,ndufaf1,ndufc2,ndufs2,atp5fa1,uqcc3,pfkpa,cyc1,cox8b,cox5b2,atp5f1e
1_Member	GO Biological Processes	GO:0006119	oxidative phosphorylation	-17.8981	-14.6353	20/61	321951,335191,393720,393829,393884,406359,436768,445042,445291,445500,447942,494577,503714,541390,553672,558925,564379,569770,751638,798291	ndufa10,atp5po,ndufv2,ndufb8,sdha,uqcrfs1,uqcrq,ndufa7,ndufv1,sdhdb,cox6a2,cox6c,ndufaf1,ndufc2,ndufs2,uqcc3,cyc1,cox8b,cox5b2,atp5f1e
1_Member	WikiPathways	WP1335	Oxidative phosphorylation	-17.1853	-13.9894	18/49	321951,326977,335191,335709,393187,393497,393675,393720,393829,393943,445042,445291,449787,541328,541390,553660,553672,553755	ndufa10,atp5l,atp5po,atp5f1d,dmac2l,ndufa11,atp5pd,ndufv2,ndufb8,ndufa6,ndufa7,ndufv1,atp5pb,ndufa5,ndufc2,ndufs5,ndufs2,atp5fa1
1_Member	GO Biological Processes	GO:0009060	aerobic respiration	-15.6023	-12.4644	21/88	321951,322670,335191,393720,393829,393884,406359,436768,445042,445291,445500,447942,494577,503714,541390,553672,558925,564379,569770,751638,798291	ndufa10,aco2,atp5po,ndufv2,ndufb8,sdha,uqcrfs1,uqcrq,ndufa7,ndufv1,sdhdb,cox6a2,cox6c,ndufaf1,ndufc2,ndufs2,uqcc3,cyc1,cox8b,cox5b2,atp5f1e
1_Member	GO Biological Processes	GO:0045333	cellular respiration	-15.1278	-12.0411	22/104	321951,322670,335191,393720,393829,393884,406359,436768,445042,445291,445500,447942,494577,503714,541328,541390,553672,558925,564379,569770,751638,798291	ndufa10,aco2,atp5po,ndufv2,ndufb8,sdha,uqcrfs1,uqcrq,ndufa7,ndufv1,sdhdb,cox6a2,cox6c,ndufaf1,ndufa5,ndufc2,ndufs2,uqcc3,cyc1,cox8b,cox5b2,atp5f1e
1_Member	GO Biological Processes	GO:0019646	aerobic electron transport chain	-14.8903	-11.8493	16/46	321951,393720,393829,393884,406359,436768,445042,445291,445500,447942,503714,541390,553672,558925,564379,751638	ndufa10,ndufv2,ndufb8,sdha,uqcrfs1,uqcrq,ndufa7,ndufv1,sdhdb,cox6a2,ndufaf1,ndufc2,ndufs2,uqcc3,cyc1,cox5b2
1_Member	GO Biological Processes	GO:0042775	mitochondrial ATP synthesis coupled electron transport	-14.7182	-11.7186	16/47	321951,393720,393829,393884,406359,436768,445042,445291,445500,447942,503714,541390,553672,558925,564379,751638	ndufa10,ndufv2,ndufb8,sdha,uqcrfs1,uqcrq,ndufa7,ndufv1,sdhdb,cox6a2,ndufaf1,ndufc2,ndufs2,uqcc3,cyc1,cox5b2
1_Member	GO Biological Processes	GO:0042773	ATP synthesis coupled electron transport	-14.2291	-11.2673	16/50	321951,393720,393829,393884,406359,436768,445042,445291,445500,447942,503714,541390,553672,558925,564379,751638	ndufa10,ndufv2,ndufb8,sdha,uqcrfs1,uqcrq,ndufa7,ndufv1,sdhdb,cox6a2,ndufaf1,ndufc2,ndufs2,uqcc3,cyc1,cox5b2
1_Member	GO Biological Processes	GO:0022904	respiratory electron transport chain	-13.824	-10.8969	17/62	321951,393720,393829,393884,406359,436768,445042,445291,445500,447942,503714,541328,541390,553672,558925,564379,751638	ndufa10,ndufv2,ndufb8,sdha,uqcrfs1,uqcrq,ndufa7,ndufv1,sdhdb,cox6a2,ndufaf1,ndufa5,ndufc2,ndufs2,uqcc3,cyc1,cox5b2
1_Member	GO Biological Processes	GO:0015980	energy derivation by oxidation of organic compounds	-13.7805	-10.8857	23/133	321951,322670,335191,393444,393720,393829,393884,406359,436768,445042,445291,445500,447942,494577,503714,541328,541390,553672,558925,564379,569770,751638,798291	ndufa10,aco2,atp5po,pygmb,ndufv2,ndufb8,sdha,uqcrfs1,uqcrq,ndufa7,ndufv1,sdhdb,cox6a2,cox6c,ndufaf1,ndufa5,ndufc2,ndufs2,uqcc3,cyc1,cox8b,cox5b2,atp5f1e
1_Member	Reactome Gene Sets	R-DRE-611105	Respiratory electron transport	-13.7169	-10.852	18/73	322549,393497,393720,393829,406359,415158,436768,445042,445291,503714,541328,553660,553672,564379,569770,751638,100003850,100005158	uqcrc2b,ndufa11,ndufv2,ndufb8,uqcrfs1,cycsb,uqcrq,ndufa7,ndufv1,ndufaf1,ndufa5,ndufs5,ndufs2,cyc1,cox8b,cox5b2,ndufaf2,cox11
1_Member	GO Biological Processes	GO:0006091	generation of precursor metabolites and energy	-13.1114	-10.282	26/188	321951,322670,335191,393444,393720,393829,393884,394190,406359,407673,436768,445042,445291,445500,447942,494577,503714,541328,541390,553672,558925,560944,564379,569770,751638,798291	ndufa10,aco2,atp5po,pygmb,ndufv2,ndufb8,sdha,hmgcl,uqcrfs1,rpia,uqcrq,ndufa7,ndufv1,sdhdb,cox6a2,cox6c,ndufaf1,ndufa5,ndufc2,ndufs2,uqcc3,pfkpa,cyc1,cox8b,cox5b2,atp5f1e
1_Member	GO Biological Processes	GO:0022900	electron transport chain	-13.0926	-10.282	17/68	321951,393720,393829,393884,406359,436768,445042,445291,445500,447942,503714,541328,541390,553672,558925,564379,751638	ndufa10,ndufv2,ndufb8,sdha,uqcrfs1,uqcrq,ndufa7,ndufv1,sdhdb,cox6a2,ndufaf1,ndufa5,ndufc2,ndufs2,uqcc3,cyc1,cox5b2
1_Member	GO Biological Processes	GO:0006120	mitochondrial electron transport, NADH to ubiquinone	-8.0705	-5.44447	8/21	321951,393720,393829,445042,445291,503714,541390,553672	ndufa10,ndufv2,ndufb8,ndufa7,ndufv1,ndufaf1,ndufc2,ndufs2
1_Member	Reactome Gene Sets	R-DRE-6799198	Complex I biogenesis	-7.81601	-5.22217	10/41	393497,393720,393829,445042,445291,503714,541328,553660,553672,100003850	ndufa11,ndufv2,ndufb8,ndufa7,ndufv1,ndufaf1,ndufa5,ndufs5,ndufs2,ndufaf2
2_Summary	Reactome Gene Sets	R-DRE-1592230	Mitochondrial biogenesis	-10.6532	-7.86748	10/23	81541,326977,335191,373092,393187,393675,394151,415158,553755,798291,335709,449787,558925,322338,553303,406428,559295,322605,436662,555566,768199,777765,799492,100136861,553804,560944,393160,393326,393983,406385,407673,445322,503760,562739,562939,568099,100126024,436647,768165	atp5mc3b,atp5l,atp5po,glud1b,dmac2l,atp5pd,atp5mc3a,cycsb,atp5fa1,atp5f1e,atp5f1d,atp5pb,uqcc3,exoc1,cep135,pdhb,ada2b,chpt1,ip6k2b,lpcat3,pgap4,gk5,ckmt2b,cishb,mcee,pfkpa,tigarb,st3gal3a,pfkfb2a,galcb,rpia,chst10,poc1bl,galnt14,si:ch211-282j22.3,dsela,zgc:174895,aldh6a1,dpyda.1
2_Member	Reactome Gene Sets	R-DRE-1592230	Mitochondrial biogenesis	-10.6532	-7.86748	10/23	81541,326977,335191,373092,393187,393675,394151,415158,553755,798291	atp5mc3b,atp5l,atp5po,glud1b,dmac2l,atp5pd,atp5mc3a,cycsb,atp5fa1,atp5f1e
2_Member	GO Biological Processes	GO:0006754	ATP biosynthetic process	-10.2144	-7.45216	10/25	81541,326977,335191,335709,393675,394151,449787,553755,558925,798291	atp5mc3b,atp5l,atp5po,atp5f1d,atp5pd,atp5mc3a,atp5pb,atp5fa1,uqcc3,atp5f1e
2_Member	GO Biological Processes	GO:0015986	proton motive force-driven ATP synthesis	-9.56806	-6.82809	9/21	81541,326977,335191,335709,393675,394151,449787,553755,798291	atp5mc3b,atp5l,atp5po,atp5f1d,atp5pd,atp5mc3a,atp5pb,atp5fa1,atp5f1e
2_Member	Reactome Gene Sets	R-DRE-163210	Formation of ATP by chemiosmotic coupling	-9.51997	-6.82139	8/15	81541,326977,335191,393187,393675,394151,553755,798291	atp5mc3b,atp5l,atp5po,dmac2l,atp5pd,atp5mc3a,atp5fa1,atp5f1e
2_Member	Reactome Gene Sets	R-DRE-8949613	Cristae formation	-9.51997	-6.82139	8/15	81541,326977,335191,393187,393675,394151,553755,798291	atp5mc3b,atp5l,atp5po,dmac2l,atp5pd,atp5mc3a,atp5fa1,atp5f1e
2_Member	GO Biological Processes	GO:0009145	purine nucleoside triphosphate biosynthetic process	-8.68811	-6.02732	10/34	81541,326977,335191,335709,393675,394151,449787,553755,558925,798291	atp5mc3b,atp5l,atp5po,atp5f1d,atp5pd,atp5mc3a,atp5pb,atp5fa1,uqcc3,atp5f1e
2_Member	GO Biological Processes	GO:0009206	purine ribonucleoside triphosphate biosynthetic process	-8.68811	-6.02732	10/34	81541,326977,335191,335709,393675,394151,449787,553755,558925,798291	atp5mc3b,atp5l,atp5po,atp5f1d,atp5pd,atp5mc3a,atp5pb,atp5fa1,uqcc3,atp5f1e
2_Member	GO Biological Processes	GO:0009205	purine ribonucleoside triphosphate metabolic process	-8.1654	-5.52234	10/38	81541,326977,335191,335709,393675,394151,449787,553755,558925,798291	atp5mc3b,atp5l,atp5po,atp5f1d,atp5pd,atp5mc3a,atp5pb,atp5fa1,uqcc3,atp5f1e
2_Member	GO Biological Processes	GO:0009144	purine nucleoside triphosphate metabolic process	-7.92889	-5.31925	10/40	81541,326977,335191,335709,393675,394151,449787,553755,558925,798291	atp5mc3b,atp5l,atp5po,atp5f1d,atp5pd,atp5mc3a,atp5pb,atp5fa1,uqcc3,atp5f1e
2_Member	GO Biological Processes	GO:0009201	ribonucleoside triphosphate biosynthetic process	-7.70646	-5.12786	10/42	81541,326977,335191,335709,393675,394151,449787,553755,558925,798291	atp5mc3b,atp5l,atp5po,atp5f1d,atp5pd,atp5mc3a,atp5pb,atp5fa1,uqcc3,atp5f1e
2_Member	GO Biological Processes	GO:0009199	ribonucleoside triphosphate metabolic process	-7.2981	-4.74847	10/46	81541,326977,335191,335709,393675,394151,449787,553755,558925,798291	atp5mc3b,atp5l,atp5po,atp5f1d,atp5pd,atp5mc3a,atp5pb,atp5fa1,uqcc3,atp5f1e
2_Member	GO Biological Processes	GO:0009142	nucleoside triphosphate biosynthetic process	-6.93086	-4.39501	10/50	81541,326977,335191,335709,393675,394151,449787,553755,558925,798291	atp5mc3b,atp5l,atp5po,atp5f1d,atp5pd,atp5mc3a,atp5pb,atp5fa1,uqcc3,atp5f1e
2_Member	GO Biological Processes	GO:0009141	nucleoside triphosphate metabolic process	-6.29329	-3.79636	10/58	81541,326977,335191,335709,393675,394151,449787,553755,558925,798291	atp5mc3b,atp5l,atp5po,atp5f1d,atp5pd,atp5mc3a,atp5pb,atp5fa1,uqcc3,atp5f1e
2_Member	Reactome Gene Sets	R-DRE-1852241	Organelle biogenesis and maintenance	-4.91936	-2.49115	12/118	81541,322338,326977,335191,373092,393187,393675,394151,415158,553303,553755,798291	atp5mc3b,exoc1,atp5l,atp5po,glud1b,dmac2l,atp5pd,atp5mc3a,cycsb,cep135,atp5fa1,atp5f1e
2_Member	GO Biological Processes	GO:0072522	purine-containing compound biosynthetic process	-4.66456	-2.27678	12/125	81541,326977,335191,335709,393675,394151,406428,449787,553755,558925,559295,798291	atp5mc3b,atp5l,atp5po,atp5f1d,atp5pd,atp5mc3a,pdhb,atp5pb,atp5fa1,uqcc3,ada2b,atp5f1e
2_Member	GO Biological Processes	GO:0009152	purine ribonucleotide biosynthetic process	-4.37838	-2.00014	11/113	81541,326977,335191,335709,393675,394151,406428,449787,553755,558925,798291	atp5mc3b,atp5l,atp5po,atp5f1d,atp5pd,atp5mc3a,pdhb,atp5pb,atp5fa1,uqcc3,atp5f1e
2_Member	GO Biological Processes	GO:0006164	purine nucleotide biosynthetic process	-4.27297	-1.91321	11/116	81541,326977,335191,335709,393675,394151,406428,449787,553755,558925,798291	atp5mc3b,atp5l,atp5po,atp5f1d,atp5pd,atp5mc3a,pdhb,atp5pb,atp5fa1,uqcc3,atp5f1e
2_Member	GO Biological Processes	GO:0009260	ribonucleotide biosynthetic process	-3.91498	-1.57295	11/127	81541,326977,335191,335709,393675,394151,406428,449787,553755,558925,798291	atp5mc3b,atp5l,atp5po,atp5f1d,atp5pd,atp5mc3a,pdhb,atp5pb,atp5fa1,uqcc3,atp5f1e
2_Member	GO Biological Processes	GO:0046390	ribose phosphate biosynthetic process	-3.79482	-1.46139	11/131	81541,326977,335191,335709,393675,394151,406428,449787,553755,558925,798291	atp5mc3b,atp5l,atp5po,atp5f1d,atp5pd,atp5mc3a,pdhb,atp5pb,atp5fa1,uqcc3,atp5f1e
2_Member	GO Biological Processes	GO:0090407	organophosphate biosynthetic process	-3.49985	-1.18313	18/322	81541,322605,326977,335191,335709,393675,394151,406428,436662,449787,553755,555566,558925,768199,777765,798291,799492,100136861	atp5mc3b,chpt1,atp5l,atp5po,atp5f1d,atp5pd,atp5mc3a,pdhb,ip6k2b,atp5pb,atp5fa1,lpcat3,uqcc3,pgap4,gk5,atp5f1e,ckmt2b,cishb
2_Member	GO Biological Processes	GO:0009150	purine ribonucleotide metabolic process	-3.33663	-1.06648	13/197	81541,326977,335191,335709,393675,394151,406428,449787,553755,553804,558925,560944,798291	atp5mc3b,atp5l,atp5po,atp5f1d,atp5pd,atp5mc3a,pdhb,atp5pb,atp5fa1,mcee,uqcc3,pfkpa,atp5f1e
2_Member	GO Biological Processes	GO:1901135	carbohydrate derivative metabolic process	-3.212	-0.956335	27/617	81541,326977,335191,335709,393160,393326,393675,393983,394151,406385,406428,407673,445322,449787,503760,553755,553804,558925,559295,560944,562739,562939,568099,768199,777765,798291,100126024	atp5mc3b,atp5l,atp5po,atp5f1d,tigarb,st3gal3a,atp5pd,pfkfb2a,atp5mc3a,galcb,pdhb,rpia,chst10,atp5pb,poc1bl,atp5fa1,mcee,uqcc3,ada2b,pfkpa,galnt14,si:ch211-282j22.3,dsela,pgap4,gk5,atp5f1e,zgc:174895
2_Member	GO Biological Processes	GO:0072521	purine-containing compound metabolic process	-3.19857	-0.949966	14/230	81541,326977,335191,335709,393675,394151,406428,449787,553755,553804,558925,559295,560944,798291	atp5mc3b,atp5l,atp5po,atp5f1d,atp5pd,atp5mc3a,pdhb,atp5pb,atp5fa1,mcee,uqcc3,ada2b,pfkpa,atp5f1e
2_Member	GO Biological Processes	GO:0009165	nucleotide biosynthetic process	-3.14209	-0.907275	11/156	81541,326977,335191,335709,393675,394151,406428,449787,553755,558925,798291	atp5mc3b,atp5l,atp5po,atp5f1d,atp5pd,atp5mc3a,pdhb,atp5pb,atp5fa1,uqcc3,atp5f1e
2_Member	GO Biological Processes	GO:0006163	purine nucleotide metabolic process	-3.13402	-0.905934	13/207	81541,326977,335191,335709,393675,394151,406428,449787,553755,553804,558925,560944,798291	atp5mc3b,atp5l,atp5po,atp5f1d,atp5pd,atp5mc3a,pdhb,atp5pb,atp5fa1,mcee,uqcc3,pfkpa,atp5f1e
2_Member	GO Biological Processes	GO:1901293	nucleoside phosphate biosynthetic process	-3.05105	-0.842559	11/160	81541,326977,335191,335709,393675,394151,406428,449787,553755,558925,798291	atp5mc3b,atp5l,atp5po,atp5f1d,atp5pd,atp5mc3a,pdhb,atp5pb,atp5fa1,uqcc3,atp5f1e
2_Member	GO Biological Processes	GO:0009259	ribonucleotide metabolic process	-3.01922	-0.817068	13/213	81541,326977,335191,335709,393675,394151,406428,449787,553755,553804,558925,560944,798291	atp5mc3b,atp5l,atp5po,atp5f1d,atp5pd,atp5mc3a,pdhb,atp5pb,atp5fa1,mcee,uqcc3,pfkpa,atp5f1e
2_Member	GO Biological Processes	GO:0055086	nucleobase-containing small molecule metabolic process	-2.96915	-0.785486	17/328	81541,326977,335191,335709,393675,394151,406428,436647,449787,553755,553804,558925,559295,560944,768165,798291,100126024	atp5mc3b,atp5l,atp5po,atp5f1d,atp5pd,atp5mc3a,pdhb,aldh6a1,atp5pb,atp5fa1,mcee,uqcc3,ada2b,pfkpa,dpyda.1,atp5f1e,zgc:174895
2_Member	GO Biological Processes	GO:0019693	ribose phosphate metabolic process	-2.90913	-0.73147	13/219	81541,326977,335191,335709,393675,394151,406428,449787,553755,553804,558925,560944,798291	atp5mc3b,atp5l,atp5po,atp5f1d,atp5pd,atp5mc3a,pdhb,atp5pb,atp5fa1,mcee,uqcc3,pfkpa,atp5f1e
2_Member	GO Biological Processes	GO:1901137	carbohydrate derivative biosynthetic process	-2.69981	-0.566441	18/378	81541,326977,335191,335709,393326,393675,394151,406428,445322,449787,503760,553755,558925,559295,562739,768199,777765,798291	atp5mc3b,atp5l,atp5po,atp5f1d,st3gal3a,atp5pd,atp5mc3a,pdhb,chst10,atp5pb,poc1bl,atp5fa1,uqcc3,ada2b,galnt14,pgap4,gk5,atp5f1e
2_Member	GO Biological Processes	GO:0019637	organophosphate metabolic process	-2.5612	-0.464683	23/550	81541,322605,326977,335191,335709,393160,393675,393983,394151,406428,407673,436662,449787,553755,553804,555566,558925,560944,768199,777765,798291,799492,100136861	atp5mc3b,chpt1,atp5l,atp5po,atp5f1d,tigarb,atp5pd,pfkfb2a,atp5mc3a,pdhb,rpia,ip6k2b,atp5pb,atp5fa1,mcee,lpcat3,uqcc3,pfkpa,pgap4,gk5,atp5f1e,ckmt2b,cishb
2_Member	GO Biological Processes	GO:0009117	nucleotide metabolic process	-2.17028	-0.150467	13/267	81541,326977,335191,335709,393675,394151,406428,449787,553755,553804,558925,560944,798291	atp5mc3b,atp5l,atp5po,atp5f1d,atp5pd,atp5mc3a,pdhb,atp5pb,atp5fa1,mcee,uqcc3,pfkpa,atp5f1e
2_Member	GO Biological Processes	GO:0006753	nucleoside phosphate metabolic process	-2.05518	-0.0476065	13/276	81541,326977,335191,335709,393675,394151,406428,449787,553755,553804,558925,560944,798291	atp5mc3b,atp5l,atp5po,atp5f1d,atp5pd,atp5mc3a,pdhb,atp5pb,atp5fa1,mcee,uqcc3,pfkpa,atp5f1e
3_Summary	KEGG Pathway	dre00280	Valine, leucine and isoleucine degradation	-7.56835	-5.00447	11/55	368912,393462,394135,394190,405861,406283,436647,445182,541388,553804,793834,564111,334101,373092,559295,560944,777765,100537991,100333227,322055,352933,368235,406428,436671,445233,100330276	echs1,aldh2.1,hibadhb,hmgcl,pccb,acadm,aldh6a1,auh,dbt,mcee,hadhab,mcat,eci1,glud1b,ada2b,pfkpa,gk5,prodhb,LOC100333227,cth,sephs3,yars1,pdhb,mpc1,me2,tars3
3_Member	KEGG Pathway	dre00280	Valine, leucine and isoleucine degradation	-7.56835	-5.00447	11/55	368912,393462,394135,394190,405861,406283,436647,445182,541388,553804,793834	echs1,aldh2.1,hibadhb,hmgcl,pccb,acadm,aldh6a1,auh,dbt,mcee,hadhab
3_Member	KEGG Pathway	dre00640	Propanoate metabolism	-4.28079	-1.91321	6/31	368912,405861,436647,541388,553804,793834	echs1,pccb,aldh6a1,dbt,mcee,hadhab
3_Member	Reactome Gene Sets	R-DRE-77289	Mitochondrial Fatty Acid Beta-Oxidation	-3.57316	-1.24817	4/15	368912,405861,406283,564111	echs1,pccb,acadm,mcat
3_Member	GO Biological Processes	GO:0044282	small molecule catabolic process	-3.44361	-1.1508	13/192	334101,368912,373092,394135,394190,406283,436647,445182,559295,560944,777765,793834,100537991	eci1,echs1,glud1b,hibadhb,hmgcl,acadm,aldh6a1,auh,ada2b,pfkpa,gk5,hadhab,prodhb
3_Member	GO Biological Processes	GO:0006635	fatty acid beta-oxidation	-3.25939	-0.996543	5/31	334101,368912,406283,445182,793834	eci1,echs1,acadm,auh,hadhab
3_Member	GO Biological Processes	GO:0046395	carboxylic acid catabolic process	-3.14418	-0.907275	10/132	334101,368912,373092,394135,394190,406283,436647,445182,793834,100537991	eci1,echs1,glud1b,hibadhb,hmgcl,acadm,aldh6a1,auh,hadhab,prodhb
3_Member	KEGG Pathway	dre00071	Fatty acid degradation	-3.10023	-0.87878	6/50	334101,368912,393462,406283,793834,100333227	eci1,echs1,aldh2.1,acadm,hadhab,LOC100333227
3_Member	GO Biological Processes	GO:0016054	organic acid catabolic process	-3.09341	-0.878483	10/134	334101,368912,373092,394135,394190,406283,436647,445182,793834,100537991	eci1,echs1,glud1b,hibadhb,hmgcl,acadm,aldh6a1,auh,hadhab,prodhb
3_Member	GO Biological Processes	GO:0019395	fatty acid oxidation	-2.89741	-0.73147	5/37	334101,368912,406283,445182,793834	eci1,echs1,acadm,auh,hadhab
3_Member	Reactome Gene Sets	R-DRE-70895	Branched-chain amino acid catabolism	-2.68836	-0.566441	3/12	368912,436647,445182	echs1,aldh6a1,auh
3_Member	GO Biological Processes	GO:0034440	lipid oxidation	-2.64623	-0.529509	5/42	334101,368912,406283,445182,793834	eci1,echs1,acadm,auh,hadhab
3_Member	GO Biological Processes	GO:0009062	fatty acid catabolic process	-2.60037	-0.488791	5/43	334101,368912,406283,445182,793834	eci1,echs1,acadm,auh,hadhab
3_Member	GO Biological Processes	GO:0019752	carboxylic acid metabolic process	-2.5669	-0.465423	20/452	322055,334101,352933,368235,368912,373092,394135,394190,406283,406428,436647,436671,445182,445233,541388,560944,564111,793834,100330276,100537991	cth,eci1,sephs3,yars1,echs1,glud1b,hibadhb,hmgcl,acadm,pdhb,aldh6a1,mpc1,auh,me2,dbt,pfkpa,mcat,hadhab,tars3,prodhb
3_Member	GO Biological Processes	GO:0043436	oxoacid metabolic process	-2.5019	-0.419948	20/458	322055,334101,352933,368235,368912,373092,394135,394190,406283,406428,436647,436671,445182,445233,541388,560944,564111,793834,100330276,100537991	cth,eci1,sephs3,yars1,echs1,glud1b,hibadhb,hmgcl,acadm,pdhb,aldh6a1,mpc1,auh,me2,dbt,pfkpa,mcat,hadhab,tars3,prodhb
3_Member	KEGG Pathway	dre00410	beta-Alanine metabolism	-2.38417	-0.325447	4/30	368912,393462,436647,793834	echs1,aldh2.1,aldh6a1,hadhab
3_Member	GO Biological Processes	GO:0072329	monocarboxylic acid catabolic process	-2.27537	-0.24297	5/51	334101,368912,406283,445182,793834	eci1,echs1,acadm,auh,hadhab
3_Member	GO Biological Processes	GO:0006082	organic acid metabolic process	-2.18025	-0.156289	20/490	322055,334101,352933,368235,368912,373092,394135,394190,406283,406428,436647,436671,445182,445233,541388,560944,564111,793834,100330276,100537991	cth,eci1,sephs3,yars1,echs1,glud1b,hibadhb,hmgcl,acadm,pdhb,aldh6a1,mpc1,auh,me2,dbt,pfkpa,mcat,hadhab,tars3,prodhb
3_Member	KEGG Pathway	dre00650	Butanoate metabolism	-2.16186	-0.146166	3/18	368912,394190,793834	echs1,hmgcl,hadhab
4_Summary	Reactome Gene Sets	R-DRE-5419276	Mitochondrial translation termination	-6.59771	-4.07523	10/54	334588,393277,503880,553711,553771,557789,558184,562963,768305,100149182,541378,567785,562388,321564,327341,368235,405839,751640,767758,100330276,334270,406428,64608,393316,393326,445322,503760,562739,571961,768199,447895,406385,553804	mrpl39,mrpl45,mrps35,mrps24,mrpl4,mrpl47,gfm2,oxa1l,mrpl21,mrpl58,tufm,tsfm,tbrg4,eif2s1b,eif2s3,yars1,eif2b2,mrpl20,mrpl35,tars3,agk,pdhb,alas1,zdhhc16b,st3gal3a,chst10,poc1bl,galnt14,slc25a38b,pgap4,gpx1b,galcb,mcee
4_Member	Reactome Gene Sets	R-DRE-5419276	Mitochondrial translation termination	-6.59771	-4.07523	10/54	334588,393277,503880,553711,553771,557789,558184,562963,768305,100149182	mrpl39,mrpl45,mrps35,mrps24,mrpl4,mrpl47,gfm2,oxa1l,mrpl21,mrpl58
4_Member	Reactome Gene Sets	R-DRE-5368287	Mitochondrial translation	-6.51909	-4.00957	10/55	334588,393277,503880,553711,553771,557789,558184,562963,768305,100149182	mrpl39,mrpl45,mrps35,mrps24,mrpl4,mrpl47,gfm2,oxa1l,mrpl21,mrpl58
4_Member	Reactome Gene Sets	R-DRE-5389840	Mitochondrial translation elongation	-5.66113	-3.19992	9/53	334588,393277,503880,553711,553771,557789,562963,768305,100149182	mrpl39,mrpl45,mrps35,mrps24,mrpl4,mrpl47,oxa1l,mrpl21,mrpl58
4_Member	GO Biological Processes	GO:0032543	mitochondrial translation	-5.59554	-3.14561	7/29	503880,541378,553711,557789,558184,567785,100149182	mrps35,tufm,mrps24,mrpl47,gfm2,tsfm,mrpl58
4_Member	GO Biological Processes	GO:0140053	mitochondrial gene expression	-5.0289	-2.58996	8/48	503880,541378,553711,557789,558184,562388,567785,100149182	mrps35,tufm,mrps24,mrpl47,gfm2,tbrg4,tsfm,mrpl58
4_Member	Reactome Gene Sets	R-DRE-72766	Translation	-4.08707	-1.73627	12/143	321564,327341,334588,393277,503880,553711,553771,557789,558184,562963,768305,100149182	eif2s1b,eif2s3,mrpl39,mrpl45,mrps35,mrps24,mrpl4,mrpl47,gfm2,oxa1l,mrpl21,mrpl58
4_Member	GO Biological Processes	GO:0006412	translation	-2.57459	-0.468087	15/297	321564,327341,368235,405839,503880,541378,553711,553771,557789,558184,567785,751640,767758,100149182,100330276	eif2s1b,eif2s3,yars1,eif2b2,mrps35,tufm,mrps24,mrpl4,mrpl47,gfm2,tsfm,mrpl20,mrpl35,mrpl58,tars3
4_Member	GO Biological Processes	GO:0043043	peptide biosynthetic process	-2.50609	-0.419948	15/302	321564,327341,368235,405839,503880,541378,553711,553771,557789,558184,567785,751640,767758,100149182,100330276	eif2s1b,eif2s3,yars1,eif2b2,mrps35,tufm,mrps24,mrpl4,mrpl47,gfm2,tsfm,mrpl20,mrpl35,mrpl58,tars3
4_Member	GO Biological Processes	GO:0043604	amide biosynthetic process	-2.48051	-0.403301	17/365	321564,327341,334270,368235,405839,406428,503880,541378,553711,553771,557789,558184,567785,751640,767758,100149182,100330276	eif2s1b,eif2s3,agk,yars1,eif2b2,pdhb,mrps35,tufm,mrps24,mrpl4,mrpl47,gfm2,tsfm,mrpl20,mrpl35,mrpl58,tars3
4_Member	GO Biological Processes	GO:0034645	cellular macromolecule biosynthetic process	-2.36198	-0.307749	23/571	64608,321564,327341,368235,393316,393326,405839,445322,503760,503880,541378,553711,553771,557789,558184,562739,567785,571961,751640,767758,768199,100149182,100330276	alas1,eif2s1b,eif2s3,yars1,zdhhc16b,st3gal3a,eif2b2,chst10,poc1bl,mrps35,tufm,mrps24,mrpl4,mrpl47,gfm2,galnt14,tsfm,slc25a38b,mrpl20,mrpl35,pgap4,mrpl58,tars3
4_Member	GO Biological Processes	GO:0006518	peptide metabolic process	-2.04404	-0.0404663	16/372	321564,327341,368235,405839,447895,503880,541378,553711,553771,557789,558184,567785,751640,767758,100149182,100330276	eif2s1b,eif2s3,yars1,eif2b2,gpx1b,mrps35,tufm,mrps24,mrpl4,mrpl47,gfm2,tsfm,mrpl20,mrpl35,mrpl58,tars3
4_Member	GO Biological Processes	GO:0043603	cellular amide metabolic process	-2.02518	-0.0255716	20/507	321564,327341,334270,368235,405839,406385,406428,447895,503880,541378,553711,553771,553804,557789,558184,567785,751640,767758,100149182,100330276	eif2s1b,eif2s3,agk,yars1,eif2b2,galcb,pdhb,gpx1b,mrps35,tufm,mrps24,mrpl4,mcee,mrpl47,gfm2,tsfm,mrpl20,mrpl35,mrpl58,tars3
5_Summary	GO Biological Processes	GO:1990542	mitochondrial transmembrane transport	-5.8816	-3.3969	10/64	282676,321611,322126,334757,387000,393734,436671,445082,571961,100359374,334270,393497,393757,407730,503714,541537,550504,553588,553660,558925,562963,563956,569692,792181,100330558	hspd1,mpc2b,vdac2,sfxn2,slc25a37,dnajc19,mpc1,dnajc15,slc25a38b,bcl2l16,agk,ndufa11,chchd10,chchd3a,ndufaf1,apool,ssbp1,mffb,ndufs5,uqcc3,oxa1l,sdhaf4,ndufaf6,fundc2,smim20
5_Member	GO Biological Processes	GO:1990542	mitochondrial transmembrane transport	-5.8816	-3.3969	10/64	282676,321611,322126,334757,387000,393734,436671,445082,571961,100359374	hspd1,mpc2b,vdac2,sfxn2,slc25a37,dnajc19,mpc1,dnajc15,slc25a38b,bcl2l16
5_Member	GO Biological Processes	GO:0007005	mitochondrion organization	-5.71963	-3.24684	18/219	282676,334270,393497,393734,393757,407730,445082,503714,541537,550504,553588,553660,558925,562963,563956,569692,792181,100330558	hspd1,agk,ndufa11,dnajc19,chchd10,chchd3a,dnajc15,ndufaf1,apool,ssbp1,mffb,ndufs5,uqcc3,oxa1l,sdhaf4,ndufaf6,fundc2,smim20
5_Member	GO Biological Processes	GO:0070585	protein localization to mitochondrion	-3.45987	-1.15923	6/43	282676,334270,393734,445082,553588,562963	hspd1,agk,dnajc19,dnajc15,mffb,oxa1l
5_Member	GO Biological Processes	GO:0072655	establishment of protein localization to mitochondrion	-3.45987	-1.15923	6/43	282676,334270,393734,445082,553588,562963	hspd1,agk,dnajc19,dnajc15,mffb,oxa1l
5_Member	GO Biological Processes	GO:0006626	protein targeting to mitochondrion	-2.84399	-0.683801	5/38	282676,334270,393734,445082,553588	hspd1,agk,dnajc19,dnajc15,mffb
5_Member	GO Biological Processes	GO:0006839	mitochondrial transport	-2.47137	-0.398855	6/66	282676,334270,393734,445082,553588,562963	hspd1,agk,dnajc19,dnajc15,mffb,oxa1l
6_Summary	GO Biological Processes	GO:0006122	mitochondrial electron transport, ubiquinol to cytochrome c	-4.8097	-2.39195	4/8	406359,436768,558925,564379,322549,393478,447942,494577,556638,569770,751638	uqcrfs1,uqcrq,uqcc3,cyc1,uqcrc2b,cox6b2,cox6a2,cox6c,slc9a6b,cox8b,cox5b2
6_Member	GO Biological Processes	GO:0006122	mitochondrial electron transport, ubiquinol to cytochrome c	-4.8097	-2.39195	4/8	406359,436768,558925,564379	uqcrfs1,uqcrq,uqcc3,cyc1
6_Member	KEGG Pathway	dre04260	Cardiac muscle contraction	-3.41473	-1.1296	10/122	322549,393478,406359,436768,447942,494577,556638,564379,569770,751638	uqcrc2b,cox6b2,uqcrfs1,uqcrq,cox6a2,cox6c,slc9a6b,cyc1,cox8b,cox5b2
7_Summary	GO Biological Processes	GO:0033108	mitochondrial respiratory chain complex assembly	-4.76258	-2.35505	8/52	393497,503714,553660,558925,562963,563956,569692,100330558,325484,327341,336466,403001,415163,492812,553568,553677,555955,568328,569168,570430,573107,751640,794740,100149182	ndufa11,ndufaf1,ndufs5,uqcc3,oxa1l,sdhaf4,ndufaf6,smim20,vamp5,eif2s3,tfg,cfl2,vamp3,nap1l4b,abt1,twf2b,cand2,naf1,afg3l2,afg3l1,psmg2,mrpl20,spg7,mrpl58
7_Member	GO Biological Processes	GO:0033108	mitochondrial respiratory chain complex assembly	-4.76258	-2.35505	8/52	393497,503714,553660,558925,562963,563956,569692,100330558	ndufa11,ndufaf1,ndufs5,uqcc3,oxa1l,sdhaf4,ndufaf6,smim20
7_Member	GO Biological Processes	GO:0010257	NADH dehydrogenase complex assembly	-2.97687	-0.78713	4/21	393497,503714,553660,569692	ndufa11,ndufaf1,ndufs5,ndufaf6
7_Member	GO Biological Processes	GO:0032981	mitochondrial respiratory chain complex I assembly	-2.97687	-0.78713	4/21	393497,503714,553660,569692	ndufa11,ndufaf1,ndufs5,ndufaf6
7_Member	GO Biological Processes	GO:0043933	protein-containing complex organization	-2.45033	-0.382459	24/595	325484,327341,336466,393497,403001,415163,492812,503714,553568,553660,553677,555955,558925,562963,563956,568328,569168,569692,570430,573107,751640,794740,100149182,100330558	vamp5,eif2s3,tfg,ndufa11,cfl2,vamp3,nap1l4b,ndufaf1,abt1,ndufs5,twf2b,cand2,uqcc3,oxa1l,sdhaf4,naf1,afg3l2,ndufaf6,afg3l1,psmg2,mrpl20,spg7,mrpl58,smim20
7_Member	GO Biological Processes	GO:0065003	protein-containing complex assembly	-2.20358	-0.175421	21/521	325484,327341,336466,393497,415163,492812,503714,553568,553660,555955,558925,562963,563956,568328,569168,569692,570430,573107,751640,794740,100330558	vamp5,eif2s3,tfg,ndufa11,vamp3,nap1l4b,ndufaf1,abt1,ndufs5,cand2,uqcc3,oxa1l,sdhaf4,naf1,afg3l2,ndufaf6,afg3l1,psmg2,mrpl20,spg7,smim20
8_Summary	KEGG Pathway	dre01200	Carbon metabolism	-4.69982	-2.30227	12/124	322670,368912,373092,393884,405861,406428,407673,436647,445233,445500,553804,560944,561007	aco2,echs1,glud1b,sdha,pccb,pdhb,rpia,aldh6a1,me2,sdhdb,mcee,pfkpa,pdk4
8_Member	KEGG Pathway	dre01200	Carbon metabolism	-4.69982	-2.30227	12/124	322670,368912,373092,393884,405861,406428,407673,436647,445233,445500,553804,560944	aco2,echs1,glud1b,sdha,pccb,pdhb,rpia,aldh6a1,me2,sdhdb,mcee,pfkpa
8_Member	Reactome Gene Sets	R-DRE-71406	Pyruvate metabolism and Citric Acid (TCA) cycle	-2.89741	-0.73147	5/37	393884,406428,445233,445500,561007	sdha,pdhb,me2,sdhdb,pdk4
8_Member	WikiPathways	WP19	TCA cycle	-2.55509	-0.463481	4/27	322670,393884,406428,445500	aco2,sdha,pdhb,sdhdb
8_Member	Reactome Gene Sets	R-DRE-71403	Citric acid cycle (TCA cycle)	-2.31114	-0.27014	3/16	393884,445233,445500	sdha,me2,sdhdb
8_Member	KEGG Pathway	dre00020	Citrate cycle (TCA cycle)	-2.28125	-0.24457	4/32	322670,393884,406428,445500	aco2,sdha,pdhb,sdhdb
9_Summary	GO Biological Processes	GO:0009081	branched-chain amino acid metabolic process	-3.34695	-1.06938	4/17	394135,394190,436647,541388	hibadhb,hmgcl,aldh6a1,dbt
9_Member	GO Biological Processes	GO:0009081	branched-chain amino acid metabolic process	-3.34695	-1.06938	4/17	394135,394190,436647,541388	hibadhb,hmgcl,aldh6a1,dbt
9_Member	GO Biological Processes	GO:0009083	branched-chain amino acid catabolic process	-2.68836	-0.566441	3/12	394135,394190,436647	hibadhb,hmgcl,aldh6a1
10_Summary	GO Biological Processes	GO:0007007	inner mitochondrial membrane organization	-2.82191	-0.667405	4/23	334270,407730,541537,558925,562963,114464,325484,336466,405802,415163,492502,571870,692305,796761	agk,chchd3a,apool,uqcc3,oxa1l,sec22ba,vamp5,tfg,plscr3b,vamp3,plekha8,sec24c,ndrg4,sun2
10_Member	GO Biological Processes	GO:0007007	inner mitochondrial membrane organization	-2.82191	-0.667405	4/23	334270,407730,541537,558925	agk,chchd3a,apool,uqcc3
10_Member	GO Biological Processes	GO:0007006	mitochondrial membrane organization	-2.69344	-0.566441	5/41	334270,407730,541537,558925,562963	agk,chchd3a,apool,uqcc3,oxa1l
10_Member	GO Biological Processes	GO:0061024	membrane organization	-2.05669	-0.0476065	14/307	114464,325484,334270,336466,405802,407730,415163,492502,541537,558925,562963,571870,692305,796761	sec22ba,vamp5,agk,tfg,plscr3b,chchd3a,vamp3,plekha8,apool,uqcc3,oxa1l,sec24c,ndrg4,sun2
11_Summary	GO Biological Processes	GO:0034982	mitochondrial protein processing	-2.80614	-0.657241	3/11	569168,570430,794740	afg3l2,afg3l1,spg7
11_Member	GO Biological Processes	GO:0034982	mitochondrial protein processing	-2.80614	-0.657241	3/11	569168,570430,794740	afg3l2,afg3l1,spg7
12_Summary	Reactome Gene Sets	R-DRE-9707564	Cytoprotection by HMOX1	-2.69344	-0.566441	5/41	415158,560294,569770,751638,100005158	cycsb,tbl1x,cox8b,cox5b2,cox11
12_Member	Reactome Gene Sets	R-DRE-9707564	Cytoprotection by HMOX1	-2.69344	-0.566441	5/41	415158,560294,569770,751638,100005158	cycsb,tbl1x,cox8b,cox5b2,cox11
13_Summary	GO Biological Processes	GO:0001522	pseudouridine synthesis	-2.39419	-0.330917	3/15	402995,445391,568328	pus7,nop10,naf1
13_Member	GO Biological Processes	GO:0001522	pseudouridine synthesis	-2.39419	-0.330917	3/15	402995,445391,568328	pus7,nop10,naf1
14_Summary	GO Biological Processes	GO:0005996	monosaccharide metabolic process	-2.34403	-0.294258	6/70	393983,406428,407673,449829,560944,100003570	pfkfb2a,pdhb,rpia,galk1,pfkpa,man2b2
14_Member	GO Biological Processes	GO:0005996	monosaccharide metabolic process	-2.34403	-0.294258	6/70	393983,406428,407673,449829,560944,100003570	pfkfb2a,pdhb,rpia,galk1,pfkpa,man2b2
15_Summary	KEGG Pathway	dre04216	Ferroptosis	-2.31239	-0.27014	5/50	322126,352929,406529,555566,559768	vdac2,gpx4b,vdac3,lpcat3,fthl30
15_Member	KEGG Pathway	dre04216	Ferroptosis	-2.31239	-0.27014	5/50	322126,352929,406529,555566,559768	vdac2,gpx4b,vdac3,lpcat3,fthl30

## Sheet: Supplementary Table 8
Extended Data Fig. 5f
Cell contibution to monocle2 modules
cell count	1dpi	3dpi	7dpi	total cells			%	1dpi	3dpi	7dpi	total cells
1	1	24	252	277			1	0.361011	8.66426	90.9747	100
2	2	14	254	270			2	0.740741	5.18519	94.0741	100
3	168	24	1	193			3	87.0466	12.4352	0.518135	100
4	3	143	23	169			4	1.77515	84.6154	13.6095	100
5	104	11	7	122			5	85.2459	9.01639	5.7377	100
6	0	2	104	106			6	0	1.88679	98.1132	100
7	2	44	11	57			7	3.50877	77.193	19.2982	100

## Sheet: Supplementary Table 9
fig 5f DE genes in pseudotime
Pseudotime Module	Gene
1	ENSDARG00000000563					pvalue < 0.05, Genes in Pseudotime Clusters
1	ENSDARG00000002204
1	ENSDARG00000002267
1	ENSDARG00000002369
1	ENSDARG00000003016
1	ENSDARG00000003035
1	ENSDARG00000003046
1	ENSDARG00000003216
1	ENSDARG00000003570
1	ENSDARG00000003920
1	ENSDARG00000003933
1	ENSDARG00000004930
1	ENSDARG00000005150
1	ENSDARG00000005673
1	ENSDARG00000005840
1	ENSDARG00000006260
1	ENSDARG00000007823
1	ENSDARG00000008305
1	ENSDARG00000008551
1	ENSDARG00000008880
1	ENSDARG00000009123
1	ENSDARG00000009779
1	ENSDARG00000010149
1	ENSDARG00000011538
1	ENSDARG00000011615
1	ENSDARG00000012603
1	ENSDARG00000012688
1	ENSDARG00000012990
1	ENSDARG00000013729
1	ENSDARG00000014273
1	ENSDARG00000014571
1	ENSDARG00000014577
1	ENSDARG00000015557
1	ENSDARG00000015918
1	ENSDARG00000016687
1	ENSDARG00000017338
1	ENSDARG00000017658
1	ENSDARG00000017864
1	ENSDARG00000018149
1	ENSDARG00000018566
1	ENSDARG00000018698
1	ENSDARG00000018881
1	ENSDARG00000020107
1	ENSDARG00000020133
1	ENSDARG00000020242
1	ENSDARG00000020625
1	ENSDARG00000021059
1	ENSDARG00000021242
1	ENSDARG00000021252
1	ENSDARG00000021339
1	ENSDARG00000021439
1	ENSDARG00000021924
1	ENSDARG00000021979
1	ENSDARG00000022013
1	ENSDARG00000023217
1	ENSDARG00000024276
1	ENSDARG00000025428
1	ENSDARG00000026499
1	ENSDARG00000026871
1	ENSDARG00000027744
1	ENSDARG00000028213
1	ENSDARG00000028396
1	ENSDARG00000028533
1	ENSDARG00000028546
1	ENSDARG00000029928
1	ENSDARG00000030012
1	ENSDARG00000030560
1	ENSDARG00000030687
1	ENSDARG00000030722
1	ENSDARG00000030913
1	ENSDARG00000031164
1	ENSDARG00000031683
1	ENSDARG00000032868
1	ENSDARG00000033201
1	ENSDARG00000034293
1	ENSDARG00000034309
1	ENSDARG00000034836
1	ENSDARG00000035126
1	ENSDARG00000035423
1	ENSDARG00000035872
1	ENSDARG00000035924
1	ENSDARG00000035990
1	ENSDARG00000036456
1	ENSDARG00000036924
1	ENSDARG00000037046
1	ENSDARG00000037266
1	ENSDARG00000037421
1	ENSDARG00000037870
1	ENSDARG00000038068
1	ENSDARG00000038107
1	ENSDARG00000038114
1	ENSDARG00000038308
1	ENSDARG00000038382
1	ENSDARG00000039452
1	ENSDARG00000039974
1	ENSDARG00000040184
1	ENSDARG00000040387
1	ENSDARG00000040623
1	ENSDARG00000040778
1	ENSDARG00000040856
1	ENSDARG00000041065
1	ENSDARG00000041068
1	ENSDARG00000041589
1	ENSDARG00000041754
1	ENSDARG00000042708
1	ENSDARG00000042874
1	ENSDARG00000042904
1	ENSDARG00000043012
1	ENSDARG00000043246
1	ENSDARG00000043436
1	ENSDARG00000044125
1	ENSDARG00000044688
1	ENSDARG00000045909
1	ENSDARG00000051886
1	ENSDARG00000052304
1	ENSDARG00000052712
1	ENSDARG00000052856
1	ENSDARG00000052958
1	ENSDARG00000052960
1	ENSDARG00000053220
1	ENSDARG00000053858
1	ENSDARG00000054191
1	ENSDARG00000054848
1	ENSDARG00000055158
1	ENSDARG00000055283
1	ENSDARG00000055632
1	ENSDARG00000055649
1	ENSDARG00000055723
1	ENSDARG00000055843
1	ENSDARG00000056186
1	ENSDARG00000056210
1	ENSDARG00000056557
1	ENSDARG00000057430
1	ENSDARG00000057853
1	ENSDARG00000057911
1	ENSDARG00000058044
1	ENSDARG00000058128
1	ENSDARG00000058365
1	ENSDARG00000058454
1	ENSDARG00000058656
1	ENSDARG00000058731
1	ENSDARG00000058865
1	ENSDARG00000059303
1	ENSDARG00000059886
1	ENSDARG00000060236
1	ENSDARG00000060316
1	ENSDARG00000060587
1	ENSDARG00000060748
1	ENSDARG00000061242
1	ENSDARG00000061243
1	ENSDARG00000061665
1	ENSDARG00000062416
1	ENSDARG00000062450
1	ENSDARG00000062562
1	ENSDARG00000062721
1	ENSDARG00000062855
1	ENSDARG00000063100
1	ENSDARG00000063649
1	ENSDARG00000067848
1	ENSDARG00000067850
1	ENSDARG00000068076
1	ENSDARG00000068708
1	ENSDARG00000068732
1	ENSDARG00000068995
1	ENSDARG00000069615
1	ENSDARG00000069975
1	ENSDARG00000070426
1	ENSDARG00000070723
1	ENSDARG00000071090
1	ENSDARG00000073744
1	ENSDARG00000073771
1	ENSDARG00000074597
1	ENSDARG00000074858
1	ENSDARG00000075625
1	ENSDARG00000075733
1	ENSDARG00000075990
1	ENSDARG00000076212
1	ENSDARG00000077083
1	ENSDARG00000077236
1	ENSDARG00000077631
1	ENSDARG00000078445
1	ENSDARG00000079125
1	ENSDARG00000079230
1	ENSDARG00000079307
1	ENSDARG00000079528
1	ENSDARG00000079564
1	ENSDARG00000079634
1	ENSDARG00000079782
1	ENSDARG00000079939
1	ENSDARG00000082187
1	ENSDARG00000086753
1	ENSDARG00000086935
1	ENSDARG00000087504
1	ENSDARG00000087665
1	ENSDARG00000088371
1	ENSDARG00000089705
1	ENSDARG00000090077
1	ENSDARG00000090369
1	ENSDARG00000090708
1	ENSDARG00000091126
1	ENSDARG00000092362
1	ENSDARG00000092553
1	ENSDARG00000092813
1	ENSDARG00000094719
1	ENSDARG00000094815
1	ENSDARG00000095765
1	ENSDARG00000006526
1	ENSDARG00000012066
1	ENSDARG00000012593
1	ENSDARG00000016010
1	ENSDARG00000025522
1	ENSDARG00000031049
1	ENSDARG00000031565
1	ENSDARG00000033742
1	ENSDARG00000040712
1	ENSDARG00000043137
1	ENSDARG00000044968
1	ENSDARG00000056473
1	ENSDARG00000061005
1	ENSDARG00000062220
1	ENSDARG00000062460
1	ENSDARG00000063535
1	ENSDARG00000070914
1	ENSDARG00000094836
1	ENSDARG00000013598
1	ENSDARG00000037935
1	ENSDARG00000039626
2	ENSDARG00000000857
2	ENSDARG00000001889
2	ENSDARG00000002552
2	ENSDARG00000003109
2	ENSDARG00000004094
2	ENSDARG00000004665
2	ENSDARG00000004754
2	ENSDARG00000004906
2	ENSDARG00000005251
2	ENSDARG00000005560
2	ENSDARG00000006514
2	ENSDARG00000007412
2	ENSDARG00000007682
2	ENSDARG00000007818
2	ENSDARG00000008434
2	ENSDARG00000009689
2	ENSDARG00000010021
2	ENSDARG00000012682
2	ENSDARG00000013317
2	ENSDARG00000013475
2	ENSDARG00000014329
2	ENSDARG00000014793
2	ENSDARG00000015050
2	ENSDARG00000015757
2	ENSDARG00000017006
2	ENSDARG00000017219
2	ENSDARG00000018130
2	ENSDARG00000019213
2	ENSDARG00000019367
2	ENSDARG00000021113
2	ENSDARG00000021124
2	ENSDARG00000021869
2	ENSDARG00000022682
2	ENSDARG00000022995
2	ENSDARG00000023113
2	ENSDARG00000024746
2	ENSDARG00000025147
2	ENSDARG00000026595
2	ENSDARG00000027500
2	ENSDARG00000028343
2	ENSDARG00000029419
2	ENSDARG00000030463
2	ENSDARG00000030465
2	ENSDARG00000031495
2	ENSDARG00000031756
2	ENSDARG00000034178
2	ENSDARG00000035327
2	ENSDARG00000035676
2	ENSDARG00000035715
2	ENSDARG00000038075
2	ENSDARG00000038618
2	ENSDARG00000038785
2	ENSDARG00000039486
2	ENSDARG00000039576
2	ENSDARG00000040287
2	ENSDARG00000041088
2	ENSDARG00000042725
2	ENSDARG00000043531
2	ENSDARG00000043710
2	ENSDARG00000043835
2	ENSDARG00000043856
2	ENSDARG00000044357
2	ENSDARG00000052429
2	ENSDARG00000053020
2	ENSDARG00000053467
2	ENSDARG00000054817
2	ENSDARG00000056099
2	ENSDARG00000056138
2	ENSDARG00000056167
2	ENSDARG00000057456
2	ENSDARG00000058337
2	ENSDARG00000058861
2	ENSDARG00000059234
2	ENSDARG00000059836
2	ENSDARG00000060390
2	ENSDARG00000061764
2	ENSDARG00000062420
2	ENSDARG00000067626
2	ENSDARG00000067809
2	ENSDARG00000069009
2	ENSDARG00000069066
2	ENSDARG00000070150
2	ENSDARG00000070545
2	ENSDARG00000071658
2	ENSDARG00000073732
2	ENSDARG00000074849
2	ENSDARG00000075570
2	ENSDARG00000076411
2	ENSDARG00000078318
2	ENSDARG00000078890
2	ENSDARG00000079949
2	ENSDARG00000086821
2	ENSDARG00000088574
2	ENSDARG00000089087
2	ENSDARG00000089362
2	ENSDARG00000096655
2	ENSDARG00000016015
2	ENSDARG00000020758
2	ENSDARG00000027183
2	ENSDARG00000041895
2	ENSDARG00000041904
2	ENSDARG00000042151
2	ENSDARG00000053946
2	ENSDARG00000068477
2	ENSDARG00000071051
2	ENSDARG00000071674
2	ENSDARG00000079618
2	ENSDARG00000008247
2	ENSDARG00000088641
2	ENSDARG00000036722
3	ENSDARG00000001729
3	ENSDARG00000002659
3	ENSDARG00000004757
3	ENSDARG00000006266
3	ENSDARG00000007264
3	ENSDARG00000007344
3	ENSDARG00000007526
3	ENSDARG00000008224
3	ENSDARG00000008363
3	ENSDARG00000009040
3	ENSDARG00000009830
3	ENSDARG00000010717
3	ENSDARG00000011400
3	ENSDARG00000012513
3	ENSDARG00000013938
3	ENSDARG00000014517
3	ENSDARG00000016476
3	ENSDARG00000017489
3	ENSDARG00000019231
3	ENSDARG00000019644
3	ENSDARG00000020469
3	ENSDARG00000023989
3	ENSDARG00000026726
3	ENSDARG00000028000
3	ENSDARG00000028252
3	ENSDARG00000029063
3	ENSDARG00000037628
3	ENSDARG00000038881
3	ENSDARG00000039150
3	ENSDARG00000039243
3	ENSDARG00000042620
3	ENSDARG00000042931
3	ENSDARG00000044153
3	ENSDARG00000044345
3	ENSDARG00000045279
3	ENSDARG00000045302
3	ENSDARG00000045461
3	ENSDARG00000046106
3	ENSDARG00000056090
3	ENSDARG00000057414
3	ENSDARG00000057454
3	ENSDARG00000058297
3	ENSDARG00000058593
3	ENSDARG00000059259
3	ENSDARG00000060797
3	ENSDARG00000061100
3	ENSDARG00000061165
3	ENSDARG00000061688
3	ENSDARG00000062236
3	ENSDARG00000062350
3	ENSDARG00000062359
3	ENSDARG00000063371
3	ENSDARG00000069404
3	ENSDARG00000069844
3	ENSDARG00000070787
3	ENSDARG00000071196
3	ENSDARG00000071403
3	ENSDARG00000074378
3	ENSDARG00000075247
3	ENSDARG00000075325
3	ENSDARG00000075768
3	ENSDARG00000076640
3	ENSDARG00000076779
3	ENSDARG00000083950
3	ENSDARG00000086405
3	ENSDARG00000086471
3	ENSDARG00000087243
3	ENSDARG00000089368
3	ENSDARG00000089418
3	ENSDARG00000090637
3	ENSDARG00000092191
3	ENSDARG00000093661
3	ENSDARG00000016676
3	ENSDARG00000045482
3	ENSDARG00000062664
3	ENSDARG00000075263
3	ENSDARG00000012395
4	ENSDARG00000001788
4	ENSDARG00000002396
4	ENSDARG00000003854
4	ENSDARG00000004171
4	ENSDARG00000004706
4	ENSDARG00000004724
4	ENSDARG00000004727
4	ENSDARG00000005039
4	ENSDARG00000005121
4	ENSDARG00000005161
4	ENSDARG00000005368
4	ENSDARG00000005791
4	ENSDARG00000005834
4	ENSDARG00000006497
4	ENSDARG00000007098
4	ENSDARG00000007856
4	ENSDARG00000007975
4	ENSDARG00000008109
4	ENSDARG00000008218
4	ENSDARG00000008982
4	ENSDARG00000010113
4	ENSDARG00000010516
4	ENSDARG00000011334
4	ENSDARG00000011553
4	ENSDARG00000011637
4	ENSDARG00000011665
4	ENSDARG00000011841
4	ENSDARG00000012072
4	ENSDARG00000012311
4	ENSDARG00000012381
4	ENSDARG00000012388
4	ENSDARG00000012929
4	ENSDARG00000013307
4	ENSDARG00000013335
4	ENSDARG00000013489
4	ENSDARG00000013732
4	ENSDARG00000014171
4	ENSDARG00000014463
4	ENSDARG00000014806
4	ENSDARG00000014830
4	ENSDARG00000016889
4	ENSDARG00000018061
4	ENSDARG00000018105
4	ENSDARG00000018865
4	ENSDARG00000019098
4	ENSDARG00000019404
4	ENSDARG00000020387
4	ENSDARG00000020850
4	ENSDARG00000021107
4	ENSDARG00000021135
4	ENSDARG00000021184
4	ENSDARG00000021405
4	ENSDARG00000021633
4	ENSDARG00000021864
4	ENSDARG00000021984
4	ENSDARG00000022652
4	ENSDARG00000023583
4	ENSDARG00000025846
4	ENSDARG00000026369
4	ENSDARG00000027078
4	ENSDARG00000028067
4	ENSDARG00000028676
4	ENSDARG00000029064
4	ENSDARG00000029439
4	ENSDARG00000030053
4	ENSDARG00000030602
4	ENSDARG00000030604
4	ENSDARG00000030781
4	ENSDARG00000032802
4	ENSDARG00000032976
4	ENSDARG00000033789
4	ENSDARG00000033871
4	ENSDARG00000034897
4	ENSDARG00000034957
4	ENSDARG00000035264
4	ENSDARG00000035751
4	ENSDARG00000035871
4	ENSDARG00000036245
4	ENSDARG00000036329
4	ENSDARG00000036375
4	ENSDARG00000036684
4	ENSDARG00000036815
4	ENSDARG00000037860
4	ENSDARG00000038401
4	ENSDARG00000038577
4	ENSDARG00000039007
4	ENSDARG00000039066
4	ENSDARG00000039211
4	ENSDARG00000039493
4	ENSDARG00000039850
4	ENSDARG00000039915
4	ENSDARG00000039929
4	ENSDARG00000040237
4	ENSDARG00000040439
4	ENSDARG00000040565
4	ENSDARG00000041157
4	ENSDARG00000041314
4	ENSDARG00000041887
4	ENSDARG00000041921
4	ENSDARG00000042535
4	ENSDARG00000042777
4	ENSDARG00000043180
4	ENSDARG00000043257
4	ENSDARG00000043562
4	ENSDARG00000043848
4	ENSDARG00000044194
4	ENSDARG00000044362
4	ENSDARG00000045180
4	ENSDARG00000045230
4	ENSDARG00000045360
4	ENSDARG00000045514
4	ENSDARG00000045519
4	ENSDARG00000045542
4	ENSDARG00000045543
4	ENSDARG00000045696
4	ENSDARG00000045947
4	ENSDARG00000045978
4	ENSDARG00000046062
4	ENSDARG00000051756
4	ENSDARG00000051955
4	ENSDARG00000052073
4	ENSDARG00000052589
4	ENSDARG00000052625
4	ENSDARG00000053136
4	ENSDARG00000053950
4	ENSDARG00000054272
4	ENSDARG00000054438
4	ENSDARG00000054447
4	ENSDARG00000055719
4	ENSDARG00000055868
4	ENSDARG00000056008
4	ENSDARG00000057571
4	ENSDARG00000058105
4	ENSDARG00000058597
4	ENSDARG00000058693
4	ENSDARG00000058696
4	ENSDARG00000058824
4	ENSDARG00000059555
4	ENSDARG00000059575
4	ENSDARG00000059759
4	ENSDARG00000059811
4	ENSDARG00000060199
4	ENSDARG00000060489
4	ENSDARG00000060510
4	ENSDARG00000061794
4	ENSDARG00000063253
4	ENSDARG00000067520
4	ENSDARG00000068289
4	ENSDARG00000068385
4	ENSDARG00000068397
4	ENSDARG00000068478
4	ENSDARG00000069313
4	ENSDARG00000069518
4	ENSDARG00000069942
4	ENSDARG00000070038
4	ENSDARG00000070092
4	ENSDARG00000070212
4	ENSDARG00000070391
4	ENSDARG00000070395
4	ENSDARG00000070792
4	ENSDARG00000070844
4	ENSDARG00000070973
4	ENSDARG00000073971
4	ENSDARG00000074169
4	ENSDARG00000074321
4	ENSDARG00000074435
4	ENSDARG00000074580
4	ENSDARG00000074667
4	ENSDARG00000075021
4	ENSDARG00000075180
4	ENSDARG00000076126
4	ENSDARG00000076241
4	ENSDARG00000076386
4	ENSDARG00000076662
4	ENSDARG00000076836
4	ENSDARG00000076960
4	ENSDARG00000077402
4	ENSDARG00000077815
4	ENSDARG00000077868
4	ENSDARG00000078113
4	ENSDARG00000078418
4	ENSDARG00000078835
4	ENSDARG00000079578
4	ENSDARG00000079617
4	ENSDARG00000081926
4	ENSDARG00000084962
4	ENSDARG00000085168
4	ENSDARG00000087456
4	ENSDARG00000087624
4	ENSDARG00000088673
4	ENSDARG00000089663
4	ENSDARG00000089836
4	ENSDARG00000089925
4	ENSDARG00000090013
4	ENSDARG00000090096
4	ENSDARG00000090568
4	ENSDARG00000091001
4	ENSDARG00000091656
4	ENSDARG00000092124
4	ENSDARG00000092373
4	ENSDARG00000092568
4	ENSDARG00000093549
4	ENSDARG00000093606
4	ENSDARG00000093901
4	ENSDARG00000094300
4	ENSDARG00000095186
4	ENSDARG00000095752
4	ENSDARG00000096016
4	ENSDARG00000096145
4	ENSDARG00000096377
4	ENSDARG00000096403
4	ENSDARG00000014941
5	ENSDARG00000001950
5	ENSDARG00000003795
5	ENSDARG00000004891
5	ENSDARG00000006316
5	ENSDARG00000006413
5	ENSDARG00000006691
5	ENSDARG00000007320
5	ENSDARG00000007477
5	ENSDARG00000007708
5	ENSDARG00000008243
5	ENSDARG00000008502
5	ENSDARG00000009285
5	ENSDARG00000009447
5	ENSDARG00000010160
5	ENSDARG00000010244
5	ENSDARG00000011146
5	ENSDARG00000011201
5	ENSDARG00000011405
5	ENSDARG00000011885
5	ENSDARG00000013012
5	ENSDARG00000013044
5	ENSDARG00000014222
5	ENSDARG00000014313
5	ENSDARG00000014532
5	ENSDARG00000014867
5	ENSDARG00000015128
5	ENSDARG00000015385
5	ENSDARG00000015490
5	ENSDARG00000015551
5	ENSDARG00000016651
5	ENSDARG00000017235
5	ENSDARG00000017445
5	ENSDARG00000017772
5	ENSDARG00000018146
5	ENSDARG00000018334
5	ENSDARG00000018637
5	ENSDARG00000018961
5	ENSDARG00000019096
5	ENSDARG00000019117
5	ENSDARG00000019332
5	ENSDARG00000019496
5	ENSDARG00000020153
5	ENSDARG00000020610
5	ENSDARG00000021140
5	ENSDARG00000022833
5	ENSDARG00000023290
5	ENSDARG00000023921
5	ENSDARG00000025073
5	ENSDARG00000025350
5	ENSDARG00000025635
5	ENSDARG00000025850
5	ENSDARG00000026655
5	ENSDARG00000027182
5	ENSDARG00000028889
5	ENSDARG00000029500
5	ENSDARG00000030408
5	ENSDARG00000030585
5	ENSDARG00000031317
5	ENSDARG00000031952
5	ENSDARG00000032102
5	ENSDARG00000032725
5	ENSDARG00000032970
5	ENSDARG00000034291
5	ENSDARG00000034826
5	ENSDARG00000035400
5	ENSDARG00000035596
5	ENSDARG00000035692
5	ENSDARG00000035756
5	ENSDARG00000035860
5	ENSDARG00000036174
5	ENSDARG00000036298
5	ENSDARG00000036316
5	ENSDARG00000036629
5	ENSDARG00000036875
5	ENSDARG00000037071
5	ENSDARG00000037350
5	ENSDARG00000037356
5	ENSDARG00000037388
5	ENSDARG00000037867
5	ENSDARG00000038076
5	ENSDARG00000038228
5	ENSDARG00000038245
5	ENSDARG00000038608
5	ENSDARG00000039346
5	ENSDARG00000039347
5	ENSDARG00000039641
5	ENSDARG00000040988
5	ENSDARG00000041232
5	ENSDARG00000041400
5	ENSDARG00000041421
5	ENSDARG00000041435
5	ENSDARG00000041665
5	ENSDARG00000041779
5	ENSDARG00000041811
5	ENSDARG00000042133
5	ENSDARG00000042214
5	ENSDARG00000042389
5	ENSDARG00000042469
5	ENSDARG00000042566
5	ENSDARG00000042905
5	ENSDARG00000043371
5	ENSDARG00000043453
5	ENSDARG00000043457
5	ENSDARG00000043467
5	ENSDARG00000043502
5	ENSDARG00000043571
5	ENSDARG00000043635
5	ENSDARG00000044092
5	ENSDARG00000044093
5	ENSDARG00000044182
5	ENSDARG00000044420
5	ENSDARG00000044521
5	ENSDARG00000044636
5	ENSDARG00000045132
5	ENSDARG00000045487
5	ENSDARG00000045940
5	ENSDARG00000046157
5	ENSDARG00000052059
5	ENSDARG00000052082
5	ENSDARG00000052334
5	ENSDARG00000052371
5	ENSDARG00000052840
5	ENSDARG00000053021
5	ENSDARG00000053058
5	ENSDARG00000053365
5	ENSDARG00000054537
5	ENSDARG00000054597
5	ENSDARG00000054818
5	ENSDARG00000055475
5	ENSDARG00000055518
5	ENSDARG00000055618
5	ENSDARG00000055643
5	ENSDARG00000056108
5	ENSDARG00000056499
5	ENSDARG00000056510
5	ENSDARG00000058041
5	ENSDARG00000058208
5	ENSDARG00000058451
5	ENSDARG00000058463
5	ENSDARG00000058548
5	ENSDARG00000059816
5	ENSDARG00000060065
5	ENSDARG00000060148
5	ENSDARG00000061338
5	ENSDARG00000062326
5	ENSDARG00000062916
5	ENSDARG00000063344
5	ENSDARG00000063626
5	ENSDARG00000067755
5	ENSDARG00000067817
5	ENSDARG00000068262
5	ENSDARG00000068265
5	ENSDARG00000068319
5	ENSDARG00000068940
5	ENSDARG00000069464
5	ENSDARG00000069624
5	ENSDARG00000070161
5	ENSDARG00000070217
5	ENSDARG00000070437
5	ENSDARG00000070824
5	ENSDARG00000070827
5	ENSDARG00000070849
5	ENSDARG00000073753
5	ENSDARG00000074194
5	ENSDARG00000074340
5	ENSDARG00000075709
5	ENSDARG00000076223
5	ENSDARG00000076312
5	ENSDARG00000076850
5	ENSDARG00000077291
5	ENSDARG00000077533
5	ENSDARG00000077717
5	ENSDARG00000086461
5	ENSDARG00000087803
5	ENSDARG00000088030
5	ENSDARG00000089921
5	ENSDARG00000090428
5	ENSDARG00000090697
5	ENSDARG00000090938
5	ENSDARG00000091079
5	ENSDARG00000091974
5	ENSDARG00000092677
5	ENSDARG00000092787
5	ENSDARG00000092798
5	ENSDARG00000092807
5	ENSDARG00000092870
5	ENSDARG00000092873
5	ENSDARG00000092954
5	ENSDARG00000093058
5	ENSDARG00000095897
5	ENSDARG00000095921
5	ENSDARG00000096003
6	ENSDARG00000002264
6	ENSDARG00000003041
6	ENSDARG00000003270
6	ENSDARG00000009350
6	ENSDARG00000010553
6	ENSDARG00000025032
6	ENSDARG00000029692
6	ENSDARG00000031228
6	ENSDARG00000035256
6	ENSDARG00000036422
6	ENSDARG00000036895
6	ENSDARG00000038123
6	ENSDARG00000038456
6	ENSDARG00000039778
6	ENSDARG00000041619
6	ENSDARG00000042345
6	ENSDARG00000045033
6	ENSDARG00000052696
6	ENSDARG00000053459
6	ENSDARG00000053592
6	ENSDARG00000054907
6	ENSDARG00000057006
6	ENSDARG00000061421
6	ENSDARG00000063457
6	ENSDARG00000068969
6	ENSDARG00000069857
6	ENSDARG00000071419
6	ENSDARG00000071594
6	ENSDARG00000071670
6	ENSDARG00000075296
6	ENSDARG00000082634
6	ENSDARG00000088383
6	ENSDARG00000088880
6	ENSDARG00000091334
6	ENSDARG00000092240
6	ENSDARG00000095242
6	ENSDARG00000063670
7	ENSDARG00000002690
7	ENSDARG00000002912
7	ENSDARG00000005122
7	ENSDARG00000010641
7	ENSDARG00000011247
7	ENSDARG00000013023
7	ENSDARG00000013047
7	ENSDARG00000015482
7	ENSDARG00000015653
7	ENSDARG00000016964
7	ENSDARG00000019715
7	ENSDARG00000023516
7	ENSDARG00000026654
7	ENSDARG00000026902
7	ENSDARG00000033134
7	ENSDARG00000036965
7	ENSDARG00000037094
7	ENSDARG00000037906
7	ENSDARG00000040002
7	ENSDARG00000040310
7	ENSDARG00000040991
7	ENSDARG00000042245
7	ENSDARG00000042990
7	ENSDARG00000045983
7	ENSDARG00000051912
7	ENSDARG00000053381
7	ENSDARG00000054789
7	ENSDARG00000058229
7	ENSDARG00000060559
7	ENSDARG00000067981
7	ENSDARG00000069102
7	ENSDARG00000070868
7	ENSDARG00000071149
7	ENSDARG00000073775
7	ENSDARG00000075500
7	ENSDARG00000075525
7	ENSDARG00000075545
7	ENSDARG00000076189
7	ENSDARG00000076250
7	ENSDARG00000076889
7	ENSDARG00000077361
7	ENSDARG00000078267
7	ENSDARG00000082979
7	ENSDARG00000086838
7	ENSDARG00000086842
7	ENSDARG00000088164
7	ENSDARG00000092889
7	ENSDARG00000094005
7	ENSDARG00000094975
7	ENSDARG00000036064
7	ENSDARG00000040534
7	ENSDARG00000044329
7	ENSDARG00000055969
7	ENSDARG00000070898
7	ENSDARG00000074869
7	ENSDARG00000075916
7	ENSDARG00000041350
8	ENSDARG00000003789
8	ENSDARG00000003952
8	ENSDARG00000003973
8	ENSDARG00000003984
8	ENSDARG00000005451
8	ENSDARG00000006029
8	ENSDARG00000006219
8	ENSDARG00000006399
8	ENSDARG00000007216
8	ENSDARG00000008049
8	ENSDARG00000008433
8	ENSDARG00000008867
8	ENSDARG00000010478
8	ENSDARG00000011079
8	ENSDARG00000012801
8	ENSDARG00000012987
8	ENSDARG00000013078
8	ENSDARG00000013379
8	ENSDARG00000013976
8	ENSDARG00000014248
8	ENSDARG00000016393
8	ENSDARG00000016721
8	ENSDARG00000016904
8	ENSDARG00000017105
8	ENSDARG00000017500
8	ENSDARG00000018404
8	ENSDARG00000018524
8	ENSDARG00000019230
8	ENSDARG00000019702
8	ENSDARG00000020261
8	ENSDARG00000020298
8	ENSDARG00000020679
8	ENSDARG00000020893
8	ENSDARG00000022303
8	ENSDARG00000022315
8	ENSDARG00000023724
8	ENSDARG00000025566
8	ENSDARG00000026766
8	ENSDARG00000027600
8	ENSDARG00000028027
8	ENSDARG00000029768
8	ENSDARG00000031774
8	ENSDARG00000031795
8	ENSDARG00000032340
8	ENSDARG00000033184
8	ENSDARG00000035005
8	ENSDARG00000035326
8	ENSDARG00000036371
8	ENSDARG00000037038
8	ENSDARG00000037433
8	ENSDARG00000037746
8	ENSDARG00000039515
8	ENSDARG00000040334
8	ENSDARG00000040874
8	ENSDARG00000043643
8	ENSDARG00000043976
8	ENSDARG00000045367
8	ENSDARG00000045814
8	ENSDARG00000054320
8	ENSDARG00000056141
8	ENSDARG00000056156
8	ENSDARG00000056160
8	ENSDARG00000056525
8	ENSDARG00000057912
8	ENSDARG00000058358
8	ENSDARG00000069829
8	ENSDARG00000070567
8	ENSDARG00000071498
8	ENSDARG00000071691
8	ENSDARG00000074245
8	ENSDARG00000075608
8	ENSDARG00000076532
8	ENSDARG00000076950
8	ENSDARG00000077777
8	ENSDARG00000078293
8	ENSDARG00000078459
8	ENSDARG00000078674
8	ENSDARG00000079504
8	ENSDARG00000086881
8	ENSDARG00000087704
8	ENSDARG00000089086
8	ENSDARG00000092649
8	ENSDARG00000095556
8	ENSDARG00000009299
8	ENSDARG00000017315
8	ENSDARG00000061436
8	ENSDARG00000077202

## Sheet: Supplementary Table 10
Fig 5f Pseudotime Module 1_GO
GroupID	Category	Term	Description	LogP	Log(q-value)	InTerm_InList	Genes	Symbols
1_Summary	GO Biological Processes	GO:0060537	muscle tissue development	-7.8664	-3.82683	14/218	30148,30616,57936,58150,114437,317731,321442,445292,553051,556489,557881,641575,100001684,100334610,334613,492815,503736,541319,552980,641478,768300	desma,myh7,tbx20,hand2,spry4,ttn.2,nppa,sgcg,fermt2,mybpc3,dok7b,actn2b,ttn.1,nppb,fn1b,cdca8,apobec2a,crip1,vcla,mmd,myh7l
1_Member	GO Biological Processes	GO:0060537	muscle tissue development	-7.8664	-3.82683	14/218	30148,30616,57936,58150,114437,317731,321442,445292,553051,556489,557881,641575,100001684,100334610	desma,myh7,tbx20,hand2,spry4,ttn.2,nppa,sgcg,fermt2,mybpc3,dok7b,actn2b,ttn.1,nppb
1_Member	GO Biological Processes	GO:0048738	cardiac muscle tissue development	-6.62582	-3.07296	9/96	30616,57936,58150,317731,321442,445292,553051,556489,100334610	myh7,tbx20,hand2,ttn.2,nppa,sgcg,fermt2,mybpc3,nppb
1_Member	GO Biological Processes	GO:0014706	striated muscle tissue development	-6.51047	-3.07296	9/99	30616,57936,58150,317731,321442,445292,553051,556489,100334610	myh7,tbx20,hand2,ttn.2,nppa,sgcg,fermt2,mybpc3,nppb
1_Member	GO Biological Processes	GO:0007507	heart development	-4.66195	-2.03735	17/575	30616,57936,58150,317731,321442,334613,445292,492815,503736,541319,552980,553051,556489,641478,641575,768300,100334610	myh7,tbx20,hand2,ttn.2,nppa,fn1b,sgcg,cdca8,apobec2a,crip1,vcla,fermt2,mybpc3,mmd,actn2b,myh7l,nppb
1_Member	GO Biological Processes	GO:0014855	striated muscle cell proliferation	-3.59587	-1.19975	3/14	57936,321442,100334610	tbx20,nppa,nppb
1_Member	GO Biological Processes	GO:0060038	cardiac muscle cell proliferation	-3.59587	-1.19975	3/14	57936,321442,100334610	tbx20,nppa,nppb
1_Member	GO Biological Processes	GO:0055017	cardiac muscle tissue growth	-3.41462	-1.08507	3/16	57936,321442,100334610	tbx20,nppa,nppb
1_Member	GO Biological Processes	GO:0060419	heart growth	-3.41462	-1.08507	3/16	57936,321442,100334610	tbx20,nppa,nppb
1_Member	GO Biological Processes	GO:0033002	muscle cell proliferation	-3.25696	-0.980816	3/18	57936,321442,100334610	tbx20,nppa,nppb
1_Member	GO Biological Processes	GO:0036302	atrioventricular canal development	-3.18524	-0.916523	3/19	321442,641478,100334610	nppa,mmd,nppb
1_Member	GO Biological Processes	GO:0035265	organ growth	-2.55375	-0.417263	3/31	57936,321442,100334610	tbx20,nppa,nppb
1_Member	GO Biological Processes	GO:0003007	heart morphogenesis	-2.17728	-0.129562	7/240	57936,58150,334613,503736,553051,556489,641478	tbx20,hand2,fn1b,apobec2a,fermt2,mybpc3,mmd
2_Summary	GO Biological Processes	GO:0042026	protein refolding	-6.77525	-3.07296	5/15	30671,373085,560210,798846,100535101,563855,791580,116994,386590,58122,266599,373081,393202,393443,393774,406721,541319,559569,567050,436815,562350,322206,406775,30280,394104,406304,571591,100033581,368243	hsp70.3,hspa9,hsp70l,hspa1b,hsp70.2,chac1,hspb8,cct6a,hsp90b1,mcl1a,id2a,mvp,hif1ab,xpa,pole3,rad51b,crip1,egln2,usp28,camk2d2,nup107,ddx5,srsf6a,jak1,ncoa4,gadd45ba,avpr1aa,dre-mir-21-1,hspb1
2_Member	GO Biological Processes	GO:0042026	protein refolding	-6.77525	-3.07296	5/15	30671,373085,560210,798846,100535101	hsp70.3,hspa9,hsp70l,hspa1b,hsp70.2
2_Member	GO Biological Processes	GO:0006986	response to unfolded protein	-6.41005	-3.06945	7/51	30671,373085,560210,563855,791580,798846,100535101	hsp70.3,hspa9,hsp70l,chac1,hspb8,hspa1b,hsp70.2
2_Member	GO Biological Processes	GO:0035966	response to topologically incorrect protein	-5.58764	-2.58946	7/67	30671,373085,560210,563855,791580,798846,100535101	hsp70.3,hspa9,hsp70l,chac1,hspb8,hspa1b,hsp70.2
2_Member	GO Biological Processes	GO:0034620	cellular response to unfolded protein	-5.43234	-2.56886	6/46	30671,373085,560210,791580,798846,100535101	hsp70.3,hspa9,hsp70l,hspb8,hspa1b,hsp70.2
2_Member	GO Biological Processes	GO:0051085	chaperone cofactor-dependent protein refolding	-5.30214	-2.54132	5/28	30671,373085,560210,798846,100535101	hsp70.3,hspa9,hsp70l,hspa1b,hsp70.2
2_Member	GO Biological Processes	GO:0051084	'de novo' post-translational protein folding	-5.22316	-2.48462	5/29	30671,373085,560210,798846,100535101	hsp70.3,hspa9,hsp70l,hspa1b,hsp70.2
2_Member	GO Biological Processes	GO:0006458	'de novo' protein folding	-5.14719	-2.42984	5/30	30671,373085,560210,798846,100535101	hsp70.3,hspa9,hsp70l,hspa1b,hsp70.2
2_Member	GO Biological Processes	GO:0061077	chaperone-mediated protein folding	-4.80568	-2.14632	5/35	30671,373085,560210,798846,100535101	hsp70.3,hspa9,hsp70l,hspa1b,hsp70.2
2_Member	GO Biological Processes	GO:0035967	cellular response to topologically incorrect protein	-4.66769	-2.03735	6/62	30671,373085,560210,791580,798846,100535101	hsp70.3,hspa9,hsp70l,hspb8,hspa1b,hsp70.2
2_Member	GO Biological Processes	GO:0006457	protein folding	-3.5339	-1.14754	7/139	30671,116994,373085,386590,560210,798846,100535101	hsp70.3,cct6a,hspa9,hsp90b1,hsp70l,hspa1b,hsp70.2
2_Member	GO Biological Processes	GO:0033554	cellular response to stress	-3.52011	-1.1433	17/714	30671,58122,266599,373081,373085,386590,393202,393443,393774,406721,541319,559569,560210,567050,791580,798846,100535101	hsp70.3,mcl1a,id2a,mvp,hspa9,hsp90b1,hif1ab,xpa,pole3,rad51b,crip1,egln2,hsp70l,usp28,hspb8,hspa1b,hsp70.2
2_Member	Reactome Gene Sets	R-DRE-3371571	HSF1-dependent transactivation	-3.33322	-1.01793	3/17	30671,436815,798846	hsp70.3,camk2d2,hspa1b
2_Member	Reactome Gene Sets	R-DRE-3371556	Cellular response to heat stress	-2.73865	-0.55641	4/57	30671,436815,562350,798846	hsp70.3,camk2d2,nup107,hspa1b
2_Member	KEGG Pathway	dre03040	Spliceosome	-2.69168	-0.521337	6/143	30671,322206,406775,560210,798846,100535101	hsp70.3,ddx5,srsf6a,hsp70l,hspa1b,hsp70.2
2_Member	GO Biological Processes	GO:0010033	response to organic substance	-2.2165	-0.129562	14/715	30280,30671,373085,386590,393202,394104,406304,560210,563855,571591,791580,798846,100033581,100535101	jak1,hsp70.3,hspa9,hsp90b1,hif1ab,ncoa4,gadd45ba,hsp70l,chac1,avpr1aa,hspb8,hspa1b,dre-mir-21-1,hsp70.2
2_Member	Reactome Gene Sets	R-DRE-3371453	Regulation of HSF1-mediated heat shock response	-2.17837	-0.129562	3/42	30671,562350,798846	hsp70.3,nup107,hspa1b
2_Member	Reactome Gene Sets	R-DRE-450408	AUF1 (hnRNP D0) binds and destabilizes mRNA	-2.17837	-0.129562	3/42	30671,368243,798846	hsp70.3,hspb1,hspa1b
3_Summary	GO Biological Processes	GO:0061061	muscle structure development	-5.90744	-2.64602	15/362	30148,30616,30679,58150,114437,317731,445097,503736,552980,553051,556489,557881,641575,768300,100001684,445292,541319,321442,571591,386799,415190,497637,571008,796767,570926,399690	desma,myh7,prox1a,hand2,spry4,ttn.2,gmppb,apobec2a,vcla,fermt2,mybpc3,dok7b,actn2b,myh7l,ttn.1,sgcg,crip1,nppa,avpr1aa,si:dkey-222n6.2,zgc:86896,xirp1,sorbs2a,hspb9l,lzts2a,smtnl
3_Member	GO Biological Processes	GO:0061061	muscle structure development	-5.90744	-2.64602	15/362	30148,30616,30679,58150,114437,317731,445097,503736,552980,553051,556489,557881,641575,768300,100001684	desma,myh7,prox1a,hand2,spry4,ttn.2,gmppb,apobec2a,vcla,fermt2,mybpc3,dok7b,actn2b,myh7l,ttn.1
3_Member	GO Biological Processes	GO:0051146	striated muscle cell differentiation	-5.69148	-2.58946	11/197	30148,30616,30679,58150,114437,317731,552980,557881,641575,768300,100001684	desma,myh7,prox1a,hand2,spry4,ttn.2,vcla,dok7b,actn2b,myh7l,ttn.1
3_Member	GO Biological Processes	GO:0030239	myofibril assembly	-5.66226	-2.58946	8/93	30148,30616,30679,317731,552980,641575,768300,100001684	desma,myh7,prox1a,ttn.2,vcla,actn2b,myh7l,ttn.1
3_Member	GO Biological Processes	GO:0045214	sarcomere organization	-5.60901	-2.58946	6/43	30148,30616,317731,552980,641575,768300	desma,myh7,ttn.2,vcla,actn2b,myh7l
3_Member	GO Biological Processes	GO:0055001	muscle cell development	-5.54426	-2.58387	11/204	30148,30616,30679,114437,317731,445097,552980,557881,641575,768300,100001684	desma,myh7,prox1a,spry4,ttn.2,gmppb,vcla,dok7b,actn2b,myh7l,ttn.1
3_Member	GO Biological Processes	GO:0042692	muscle cell differentiation	-5.49192	-2.56886	12/249	30148,30616,30679,58150,114437,317731,445097,552980,557881,641575,768300,100001684	desma,myh7,prox1a,hand2,spry4,ttn.2,gmppb,vcla,dok7b,actn2b,myh7l,ttn.1
3_Member	GO Biological Processes	GO:0060047	heart contraction	-5.45685	-2.56886	8/99	30148,30616,58150,317731,445292,541319,552980,768300	desma,myh7,hand2,ttn.2,sgcg,crip1,vcla,myh7l
3_Member	GO Biological Processes	GO:0055002	striated muscle cell development	-5.35941	-2.54336	8/102	30148,30616,30679,317731,552980,641575,768300,100001684	desma,myh7,prox1a,ttn.2,vcla,actn2b,myh7l,ttn.1
3_Member	GO Biological Processes	GO:0003015	heart process	-5.32766	-2.54336	8/103	30148,30616,58150,317731,445292,541319,552980,768300	desma,myh7,hand2,ttn.2,sgcg,crip1,vcla,myh7l
3_Member	GO Biological Processes	GO:0010927	cellular component assembly involved in morphogenesis	-5.32766	-2.54336	8/103	30148,30616,30679,317731,552980,641575,768300,100001684	desma,myh7,prox1a,ttn.2,vcla,actn2b,myh7l,ttn.1
3_Member	GO Biological Processes	GO:0031032	actomyosin structure organization	-4.58382	-1.99099	8/130	30148,30616,30679,317731,552980,641575,768300,100001684	desma,myh7,prox1a,ttn.2,vcla,actn2b,myh7l,ttn.1
3_Member	GO Biological Processes	GO:0008015	blood circulation	-4.5834	-1.99099	10/212	30148,30616,58150,317731,321442,445292,541319,552980,571591,768300	desma,myh7,hand2,ttn.2,nppa,sgcg,crip1,vcla,avpr1aa,myh7l
3_Member	GO Biological Processes	GO:0003013	circulatory system process	-4.47995	-1.90278	10/218	30148,30616,58150,317731,321442,445292,541319,552980,571591,768300	desma,myh7,hand2,ttn.2,nppa,sgcg,crip1,vcla,avpr1aa,myh7l
3_Member	GO Biological Processes	GO:0007517	muscle organ development	-4.19109	-1.67003	9/190	30148,114437,317731,503736,553051,556489,557881,641575,100001684	desma,spry4,ttn.2,apobec2a,fermt2,mybpc3,dok7b,actn2b,ttn.1
3_Member	GO Biological Processes	GO:0097435	supramolecular fiber organization	-3.76483	-1.33804	13/431	30148,30616,30679,317731,386799,415190,497637,552980,571008,641575,768300,796767,100001684	desma,myh7,prox1a,ttn.2,si:dkey-222n6.2,zgc:86896,xirp1,vcla,sorbs2a,actn2b,myh7l,hspb9l,ttn.1
3_Member	GO Biological Processes	GO:0140694	non-membrane-bounded organelle assembly	-3.64942	-1.23309	9/224	30148,30616,30679,317731,552980,570926,641575,768300,100001684	desma,myh7,prox1a,ttn.2,vcla,lzts2a,actn2b,myh7l,ttn.1
3_Member	GO Biological Processes	GO:0030036	actin cytoskeleton organization	-3.44653	-1.09127	13/465	30148,30616,30679,317731,399690,415190,497637,552980,571008,641575,768300,796767,100001684	desma,myh7,prox1a,ttn.2,smtnl,zgc:86896,xirp1,vcla,sorbs2a,actn2b,myh7l,hspb9l,ttn.1
3_Member	GO Biological Processes	GO:0060538	skeletal muscle organ development	-3.44064	-1.09127	7/144	30148,114437,317731,503736,557881,641575,100001684	desma,spry4,ttn.2,apobec2a,dok7b,actn2b,ttn.1
3_Member	GO Biological Processes	GO:0030029	actin filament-based process	-3.32473	-1.01756	13/479	30148,30616,30679,317731,399690,415190,497637,552980,571008,641575,768300,796767,100001684	desma,myh7,prox1a,ttn.2,smtnl,zgc:86896,xirp1,vcla,sorbs2a,actn2b,myh7l,hspb9l,ttn.1
3_Member	GO Biological Processes	GO:0007519	skeletal muscle tissue development	-2.91986	-0.706361	6/129	30148,114437,317731,557881,641575,100001684	desma,spry4,ttn.2,dok7b,actn2b,ttn.1
4_Summary	KEGG Pathway	dre05132	Salmonella infection	-5.63511	-2.58946	14/332	30265,57935,325557,337223,386590,393154,393664,394198,406297,415190,436734,565740,573266,100048921,58122,406304,100002293,192336	ctnnb1,actb2,anxa2a,tuba5,hsp90b1,tuba8l4,tuba8l2,fosab,dynll1,zgc:86896,txn,dynlt1b,dync1li2,flnca,mcl1a,gadd45ba,endog,atp6v0ca
4_Member	KEGG Pathway	dre05132	Salmonella infection	-5.63511	-2.58946	14/332	30265,57935,325557,337223,386590,393154,393664,394198,406297,415190,436734,565740,573266,100048921	ctnnb1,actb2,anxa2a,tuba5,hsp90b1,tuba8l4,tuba8l2,fosab,dynll1,zgc:86896,txn,dynlt1b,dync1li2,flnca
4_Member	KEGG Pathway	dre04210	Apoptosis	-3.27321	-0.981827	8/201	57935,58122,337223,393154,393664,394198,406304,100002293	actb2,mcl1a,tuba5,tuba8l4,tuba8l2,fosab,gadd45ba,endog
4_Member	KEGG Pathway	dre04145	Phagosome	-2.1679	-0.128327	6/183	57935,192336,337223,393154,393664,573266	actb2,atp6v0ca,tuba5,tuba8l4,tuba8l2,dync1li2
5_Summary	Reactome Gene Sets	R-DRE-3371497	HSP90 chaperone cycle for steroid hormone receptors (SHR) in the presence of ligand	-5.07402	-2.37687	5/31	30671,393664,406297,573266,798846,338138,394067,393202,394198,436815,445251,449794,559569,562350,492815,30265,57935,321330,553051,570210	hsp70.3,tuba8l2,dynll1,dync1li2,hspa1b,copb1,ykt6,hif1ab,fosab,camk2d2,carm1,h2ax1,egln2,nup107,cdca8,ctnnb1,actb2,rhpn2,fermt2,actc2
5_Member	Reactome Gene Sets	R-DRE-3371497	HSP90 chaperone cycle for steroid hormone receptors (SHR) in the presence of ligand	-5.07402	-2.37687	5/31	30671,393664,406297,573266,798846	hsp70.3,tuba8l2,dynll1,dync1li2,hspa1b
5_Member	Reactome Gene Sets	R-DRE-6807878	COPI-mediated anterograde transport	-3.87789	-1.4181	5/54	338138,393664,394067,406297,573266	copb1,tuba8l2,ykt6,dynll1,dync1li2
5_Member	Reactome Gene Sets	R-DRE-2262752	Cellular responses to stress	-3.84652	-1.39801	12/366	30671,393202,393664,394198,406297,436815,445251,449794,559569,562350,573266,798846	hsp70.3,hif1ab,tuba8l2,fosab,dynll1,camk2d2,carm1,h2ax1,egln2,nup107,dync1li2,hspa1b
5_Member	Reactome Gene Sets	R-DRE-8953897	Cellular responses to stimuli	-3.83549	-1.39798	12/367	30671,393202,393664,394198,406297,436815,445251,449794,559569,562350,573266,798846	hsp70.3,hif1ab,tuba8l2,fosab,dynll1,camk2d2,carm1,h2ax1,egln2,nup107,dync1li2,hspa1b
5_Member	Reactome Gene Sets	R-DRE-9648025	EML4 and NUDC in mitotic spindle formation	-3.12995	-0.870398	5/78	393664,406297,492815,562350,573266	tuba8l2,dynll1,cdca8,nup107,dync1li2
5_Member	Reactome Gene Sets	R-DRE-195258	RHO GTPase Effectors	-3.12156	-0.870398	8/212	30265,57935,321330,406297,449794,492815,562350,573266	ctnnb1,actb2,rhpn2,dynll1,h2ax1,cdca8,nup107,dync1li2
5_Member	Reactome Gene Sets	R-DRE-199977	ER to Golgi Anterograde Transport	-3.00745	-0.767222	5/83	338138,393664,394067,406297,573266	copb1,tuba8l2,ykt6,dynll1,dync1li2
5_Member	Reactome Gene Sets	R-DRE-5663220	RHO GTPases Activate Formins	-2.96083	-0.73417	5/85	57935,406297,492815,562350,573266	actb2,dynll1,cdca8,nup107,dync1li2
5_Member	Reactome Gene Sets	R-DRE-2500257	Resolution of Sister Chromatid Cohesion	-2.93799	-0.717964	5/86	393664,406297,492815,562350,573266	tuba8l2,dynll1,cdca8,nup107,dync1li2
5_Member	Reactome Gene Sets	R-DRE-9646399	Aggrephagy	-2.72873	-0.552484	3/27	393664,406297,573266	tuba8l2,dynll1,dync1li2
5_Member	Reactome Gene Sets	R-DRE-194315	Signaling by Rho GTPases	-2.64864	-0.489885	11/435	30265,57935,321330,394067,406297,449794,492815,553051,562350,570210,573266	ctnnb1,actb2,rhpn2,ykt6,dynll1,h2ax1,cdca8,fermt2,nup107,actc2,dync1li2
5_Member	Reactome Gene Sets	R-DRE-9716542	Signaling by Rho GTPases, Miro GTPases and RHOBTB3	-2.58015	-0.432674	11/444	30265,57935,321330,394067,406297,449794,492815,553051,562350,570210,573266	ctnnb1,actb2,rhpn2,ykt6,dynll1,h2ax1,cdca8,fermt2,nup107,actc2,dync1li2
5_Member	Reactome Gene Sets	R-DRE-948021	Transport to the Golgi and subsequent modification	-2.55534	-0.417263	5/105	338138,393664,394067,406297,573266	copb1,tuba8l2,ykt6,dynll1,dync1li2
5_Member	Reactome Gene Sets	R-DRE-141424	Amplification of signal from the kinetochores	-2.48141	-0.360108	4/67	406297,492815,562350,573266	dynll1,cdca8,nup107,dync1li2
5_Member	Reactome Gene Sets	R-DRE-141444	Amplification of signal from unattached kinetochores via a MAD2 inhibitory signal	-2.48141	-0.360108	4/67	406297,492815,562350,573266	dynll1,cdca8,nup107,dync1li2
5_Member	Reactome Gene Sets	R-DRE-68877	Mitotic Prometaphase	-2.2331	-0.138007	5/125	393664,406297,492815,562350,573266	tuba8l2,dynll1,cdca8,nup107,dync1li2
5_Member	Reactome Gene Sets	R-DRE-69618	Mitotic Spindle Checkpoint	-2.18757	-0.129562	4/81	406297,492815,562350,573266	dynll1,cdca8,nup107,dync1li2
5_Member	Reactome Gene Sets	R-DRE-2467813	Separation of Sister Chromatids	-2.06869	-0.0419535	5/137	393664,406297,492815,562350,573266	tuba8l2,dynll1,cdca8,nup107,dync1li2
6_Summary	Reactome Gene Sets	R-DRE-397014	Muscle contraction	-4.85996	-2.18211	7/86	30148,30616,321442,436815,556489,570210,100334610	desma,myh7,nppa,camk2d2,mybpc3,actc2,nppb
6_Member	Reactome Gene Sets	R-DRE-397014	Muscle contraction	-4.85996	-2.18211	7/86	30148,30616,321442,436815,556489,570210,100334610	desma,myh7,nppa,camk2d2,mybpc3,actc2,nppb
6_Member	Reactome Gene Sets	R-DRE-390522	Striated Muscle Contraction	-4.20713	-1.67271	4/24	30148,30616,556489,570210	desma,myh7,mybpc3,actc2
7_Summary	GO Biological Processes	GO:0001666	response to hypoxia	-4.26135	-1.6989	6/73	30296,386590,393202,406696,541331,559569,324201,368243,393443,541319,560210	foxo3b,hsp90b1,hif1ab,pgk1,ndufa9a,egln2,dlat,hspb1,xpa,crip1,hsp70l
7_Member	GO Biological Processes	GO:0001666	response to hypoxia	-4.26135	-1.6989	6/73	30296,386590,393202,406696,541331,559569	foxo3b,hsp90b1,hif1ab,pgk1,ndufa9a,egln2
7_Member	GO Biological Processes	GO:0036293	response to decreased oxygen levels	-4.2279	-1.67969	6/74	30296,386590,393202,406696,541331,559569	foxo3b,hsp90b1,hif1ab,pgk1,ndufa9a,egln2
7_Member	GO Biological Processes	GO:0070482	response to oxygen levels	-4.13055	-1.63504	6/77	30296,386590,393202,406696,541331,559569	foxo3b,hsp90b1,hif1ab,pgk1,ndufa9a,egln2
7_Member	GO Biological Processes	GO:0009628	response to abiotic stimulus	-3.28991	-0.990704	11/362	30296,324201,368243,386590,393202,393443,406696,541319,541331,559569,560210	foxo3b,dlat,hspb1,hsp90b1,hif1ab,xpa,pgk1,crip1,ndufa9a,egln2,hsp70l
8_Summary	WikiPathways	WP1356	Glycolysis and gluconeogenesis	-4.16972	-1.66163	5/47	324201,335974,406688,406696,406791,436850,327506,492710	dlat,got2b,got2a,pgk1,hk1,suclg1,ckmt2a,aldh16a1
8_Member	WikiPathways	WP1356	Glycolysis and gluconeogenesis	-4.16972	-1.66163	5/47	324201,335974,406688,406696,406791	dlat,got2b,got2a,pgk1,hk1
8_Member	KEGG Pathway	dre01200	Carbon metabolism	-2.83505	-0.640573	6/134	324201,335974,406688,406696,406791,436850	dlat,got2b,got2a,pgk1,hk1,suclg1
8_Member	KEGG Pathway	dre00330	Arginine and proline metabolism	-2.45814	-0.347982	4/68	327506,335974,406688,492710	ckmt2a,got2b,got2a,aldh16a1
8_Member	KEGG Pathway	dre00010	Glycolysis / Gluconeogenesis	-2.18757	-0.129562	4/81	324201,406696,406791,492710	dlat,pgk1,hk1,aldh16a1
9_Summary	GO Biological Processes	GO:0031033	myosin filament organization	-3.93071	-1.45934	3/11	317731,796767,100001684,321714,406285	ttn.2,hspb9l,ttn.1,setb,chaf1b
9_Member	GO Biological Processes	GO:0031033	myosin filament organization	-3.93071	-1.45934	3/11	317731,796767,100001684	ttn.2,hspb9l,ttn.1
9_Member	GO Biological Processes	GO:0006334	nucleosome assembly	-2.17837	-0.129562	3/42	317731,321714,406285	ttn.2,setb,chaf1b
9_Member	GO Biological Processes	GO:0034728	nucleosome organization	-2.01767	-0.00999655	3/48	317731,321714,406285	ttn.2,setb,chaf1b
10_Summary	GO Biological Processes	GO:0070373	negative regulation of ERK1 and ERK2 cascade	-3.93071	-1.45934	3/11	114437,353314,394146,558079,30498,393939,394198,30296,192321,335409,563855,570926,767678	spry4,dusp6,dusp4,si:ch211-195b15.8,egr1,atf3,fosab,foxo3b,slc25a5,socs3a,chac1,lzts2a,cish
10_Member	GO Biological Processes	GO:0070373	negative regulation of ERK1 and ERK2 cascade	-3.93071	-1.45934	3/11	114437,353314,394146	spry4,dusp6,dusp4
10_Member	GO Biological Processes	GO:0043409	negative regulation of MAPK cascade	-3.40864	-1.08507	4/38	114437,353314,394146,558079	spry4,dusp6,dusp4,si:ch211-195b15.8
10_Member	GO Biological Processes	GO:0040036	regulation of fibroblast growth factor receptor signaling pathway	-2.68242	-0.51791	3/28	114437,353314,394146	spry4,dusp6,dusp4
10_Member	WikiPathways	WP152	FGF signaling pathway	-2.38571	-0.28566	5/115	30498,114437,353314,393939,394198	egr1,spry4,dusp6,atf3,fosab
10_Member	WikiPathways	WP402	ERK1-ERK2 MAPK cascade	-2.20437	-0.129562	5/127	114437,353314,393939,394146,394198	spry4,dusp6,atf3,dusp4,fosab
10_Member	GO Biological Processes	GO:0009968	negative regulation of signal transduction	-2.18708	-0.129562	10/432	30296,114437,192321,335409,353314,394146,558079,563855,570926,767678	foxo3b,spry4,slc25a5,socs3a,dusp6,dusp4,si:ch211-195b15.8,chac1,lzts2a,cish
10_Member	GO Biological Processes	GO:0010648	negative regulation of cell communication	-2.10059	-0.0696183	10/445	30296,114437,192321,335409,353314,394146,558079,563855,570926,767678	foxo3b,spry4,slc25a5,socs3a,dusp6,dusp4,si:ch211-195b15.8,chac1,lzts2a,cish
10_Member	GO Biological Processes	GO:0023057	negative regulation of signaling	-2.10059	-0.0696183	10/445	30296,114437,192321,335409,353314,394146,558079,563855,570926,767678	foxo3b,spry4,slc25a5,socs3a,dusp6,dusp4,si:ch211-195b15.8,chac1,lzts2a,cish
11_Summary	WikiPathways	WP1327	Hypertrophy model	-3.50188	-1.13441	3/15	393939,555178,564873	atf3,ifrd1,jund
11_Member	WikiPathways	WP1327	Hypertrophy model	-3.50188	-1.13441	3/15	393939,555178,564873	atf3,ifrd1,jund
12_Summary	Reactome Gene Sets	R-DRE-418990	Adherens junctions interactions	-3.25696	-0.980816	3/18	30265,57935,568370,553051	ctnnb1,actb2,cdh10a,fermt2
12_Member	Reactome Gene Sets	R-DRE-418990	Adherens junctions interactions	-3.25696	-0.980816	3/18	30265,57935,568370	ctnnb1,actb2,cdh10a
12_Member	Reactome Gene Sets	R-DRE-421270	Cell-cell junction organization	-3.11758	-0.870398	3/20	30265,57935,568370	ctnnb1,actb2,cdh10a
12_Member	Reactome Gene Sets	R-DRE-446728	Cell junction organization	-2.98459	-0.751202	4/49	30265,57935,553051,568370	ctnnb1,actb2,fermt2,cdh10a
12_Member	Reactome Gene Sets	R-DRE-1500931	Cell-Cell communication	-2.79629	-0.607979	4/55	30265,57935,553051,568370	ctnnb1,actb2,fermt2,cdh10a
13_Summary	Reactome Gene Sets	R-DRE-9006931	Signaling by Nuclear Receptors	-2.91009	-0.703029	7/177	322206,324201,368243,394198,445251,449794,561007	ddx5,dlat,hspb1,fosab,carm1,h2ax1,pdk4
13_Member	Reactome Gene Sets	R-DRE-9006931	Signaling by Nuclear Receptors	-2.91009	-0.703029	7/177	322206,324201,368243,394198,445251,449794,561007	ddx5,dlat,hspb1,fosab,carm1,h2ax1,pdk4
13_Member	Reactome Gene Sets	R-DRE-8939211	ESR-mediated signaling	-2.03038	-0.0119979	5/140	322206,368243,394198,445251,449794	ddx5,hspb1,fosab,carm1,h2ax1
14_Summary	KEGG Pathway	dre04010	MAPK signaling pathway	-2.86697	-0.666251	11/408	30671,353314,368243,394146,394198,406304,560210,564873,798846,100048921,100535101,554167	hsp70.3,dusp6,hspb1,dusp4,fosab,gadd45ba,hsp70l,jund,hspa1b,flnca,hsp70.2,tnfb
14_Member	KEGG Pathway	dre04010	MAPK signaling pathway	-2.86697	-0.666251	11/408	30671,353314,368243,394146,394198,406304,560210,564873,798846,100048921,100535101	hsp70.3,dusp6,hspb1,dusp4,fosab,gadd45ba,hsp70l,jund,hspa1b,flnca,hsp70.2
14_Member	WikiPathways	WP1337	MAPK signaling pathway	-2.47917	-0.360108	7/211	353314,368243,394146,394198,554167,564873,100048921	dusp6,hspb1,dusp4,fosab,tnfb,jund,flnca
15_Summary	KEGG Pathway	dre00190	Oxidative phosphorylation	-2.61673	-0.463646	6/148	192336,393793,493605,541331,553384,553755	atp6v0ca,uqcrc1,ndufs1,ndufa9a,cox10,atp5fa1
15_Member	KEGG Pathway	dre00190	Oxidative phosphorylation	-2.61673	-0.463646	6/148	192336,393793,493605,541331,553384,553755	atp6v0ca,uqcrc1,ndufs1,ndufa9a,cox10,atp5fa1
15_Member	WikiPathways	WP1339	Electron transport chain	-2.01214	-0.00999655	4/91	393793,493605,541331,553755	uqcrc1,ndufs1,ndufa9a,atp5fa1
16_Summary	WikiPathways	WP19	TCA cycle	-2.4754	-0.360108	3/33	324201,436850,561007	dlat,suclg1,pdk4
16_Member	WikiPathways	WP19	TCA cycle	-2.4754	-0.360108	3/33	324201,436850,561007	dlat,suclg1,pdk4
17_Summary	GO Biological Processes	GO:0030097	hemopoiesis	-2.38633	-0.28566	11/471	30280,30296,57936,64608,114437,373085,393202,394104,394198,558436,560210	jak1,foxo3b,tbx20,alas1,spry4,hspa9,hif1ab,ncoa4,fosab,jmjd1cb,hsp70l
17_Member	GO Biological Processes	GO:0030097	hemopoiesis	-2.38633	-0.28566	11/471	30280,30296,57936,64608,114437,373085,393202,394104,394198,558436,560210	jak1,foxo3b,tbx20,alas1,spry4,hspa9,hif1ab,ncoa4,fosab,jmjd1cb,hsp70l
18_Summary	GO Biological Processes	GO:0040007	growth	-2.1735	-0.129562	8/302	57936,64698,321442,373085,394198,503736,558344,100334610,335409,373081	tbx20,dcn,nppa,hspa9,fosab,apobec2a,chd4a,nppb,socs3a,mvp
18_Member	GO Biological Processes	GO:0040007	growth	-2.1735	-0.129562	8/302	57936,64698,321442,373085,394198,503736,558344,100334610	tbx20,dcn,nppa,hspa9,fosab,apobec2a,chd4a,nppb
18_Member	GO Biological Processes	GO:0048589	developmental growth	-2.1735	-0.129562	8/302	57936,64698,321442,373085,394198,503736,558344,100334610	tbx20,dcn,nppa,hspa9,fosab,apobec2a,chd4a,nppb
18_Member	GO Biological Processes	GO:0031099	regeneration	-2.01821	-0.00999655	6/197	335409,373081,373085,394198,503736,558344	socs3a,mvp,hspa9,fosab,apobec2a,chd4a
19_Summary	GO Biological Processes	GO:0046854	phosphatidylinositol phosphate biosynthetic process	-2.04282	-0.0202778	3/47	335409,564478,767678	socs3a,ip6k1,cish
19_Member	GO Biological Processes	GO:0046854	phosphatidylinositol phosphate biosynthetic process	-2.04282	-0.0202778	3/47	335409,564478,767678	socs3a,ip6k1,cish
20_Summary	GO Biological Processes	GO:0016579	protein deubiquitination	-2.01214	-0.00999655	4/91	325119,494031,567050,799058	uchl1,usp2a,usp28,psmd14
20_Member	GO Biological Processes	GO:0016579	protein deubiquitination	-2.01214	-0.00999655	4/91	325119,494031,567050,799058	uchl1,usp2a,usp28,psmd14

[truncated: 11 more sheets: Supplementary Table 11, Supplementary Table 12, Supplementary Table 13, Supplementary Table 14, Supplementary Table 15, Supplementary Table 16, Supplementary Table 17, Supplementary Table 18, Supplementary Table 19, Supplementary Table 20, Supplementary Table 21]
