# Supplementary material for: Oxidative phosphorylation is required for cardiomyocyte re-differentiation and long-term fish heart regeneration
Source: Nat Cardiovasc Res. 2025 Oct 1;4(10):1363–80. doi: 10.1038/s44161-025-00718-x (PMC12520976; doi:10.1038/s44161-025-00718-x)
Supplement: Supplementary file 4 — Statistical source data. [file 44161_2025_718_MOESM4_ESM.xlsx]

## Sheet: Fig. 1e
Fig. 1e, 1dpci wound area
AB	NA	SAT	TL	TU	WIK	KCL
26.4583	7.9641	15.1711	23	20.0123	30.5403	12.986
40.8301	18.4001	25.5116	13.2463	11.6208	19.5849	15.2822
16.8368	18.6952	27.1419	19.4622	23.7286	27.9439	21.971
29.27	9.82856	12.4201	31.4836	20.9989	21.0199	21.7085
19.0703	18.3659	27.0267	11.7999	21.7186	25.0665	18.4631
20.8378	18.4435	18.9949	17.1521	18.57	19.8575	16.5805
22.6743	11.0422	11.3926	20.4932	10.3877	31.6487	11.6538
						19.2549
Fig. 1e, 7dpci wound area
AB	NA	SAT	TL	TU	WIK	KCL
17.7568	17.7625	13.5863	23.7895	21.5207	22.7995	10.3462
22.3631	10.9048	30.9433	12.7195	28.2597	20.3767	17.4098
12.9547	12.4521	36.2189	8.6294	22.1413	13.1782	20.4455
24.0308	26.2927	25.9068	14.7578	36.5322	15.0593	28.3071
15.7823	14.0203	10.9864	23.0303	17.2212	21.5411	24.8477
17.3868	15.6384	10.1137	17.4268	18.9123	23.4779	17.7999
10.4418	23.1001	14.2723	4.98886	20.1007	5.45008	13.512
21.3907						11.6363
Fig. 1e, 21dpci wound area
AB	NA	SAT	TL	TU	WIK	KCL
8.78659	12.088	5.95479	4.5387	8.49957	5.06371	11.8797
13.0885	6.85077	9.5025	7.23381	23.1901	5.65584	11.4323
5.88766	12.0485	10.7834	1.36882	10.1621	3.0729	7.77482
7.55199	9.29226	14.7154	6.89191	17.8424	3.98588	9.94095
12.2683	4.06523	11.1867	0.104833	10.2885	10.3088	9.83321
11.6996	7.77378	5.99573	12.9106		3.26084	6.77105
	20.6463	6.38975	9.38205		3.28356	8.12805
	5.19787		12.2296			12.4055
	8.84524		0
	2.57503
	0.537945
Fig. 1e, 90dpci wound area
AB	NA	SAT	TL	TU	WIK	KCL
11.0427	2.69074	5.02151	3.06	5.56457	3.94369	1.54162
0	1.34506	5.24451	1.99777	10.8295	3.01993	3.26452
4.20083	0	3.45532	0	1.78592	2.15234	1.03092
1.34321	0.724939	4.37121	0.71	3.75704	4.19562	3.99113
6.39638	0.0540795	6.69667	0.89	6.91277	4.72333	0.984266
7.61502	0	3.20333	0.733333	6.17274	3.12	3.36356
2.32672	2.46298	5.61196	2.42319		2.16242	3.48557
						6.45836

## Sheet: Fig. 1i
Fig. 1i, 14dpci OCR (pmol/min/μg protein/ml)
AB	NA	SAT	TL	TU	WIK	KCL
1.77	2.66	1.59	2.45	1.16	1.16	1.3
0.762	1.48	1.72	1.17	1.96	1.28	1.04
1.25	1.76	1.35	2.49	1.31	1.25	1.08
0.812	2.4	0.911	2.04	1.28	0.62	1.35
1.15	3.44	1.56	2.69	1.16	0.855	0.805
