# Supplementary material for: Oxidative phosphorylation is required for cardiomyocyte re-differentiation and long-term fish heart regeneration
Source: Nat Cardiovasc Res. 2025 Oct 1;4(10):1363–80. doi: 10.1038/s44161-025-00718-x (PMC12520976; doi:10.1038/s44161-025-00718-x)
Supplement: Supplementary file 5 — Statistical source data. [file 44161_2025_718_MOESM5_ESM.xlsx]

## Sheet: Fig. 2c
Fig. 2c, 21dpci %open wound length
DMSO	rotenone
10.74	16.76
12.51	18.72
2.61	20.02
3.12	22.52
14.5

## Sheet: Fig. 2l
Fig. 2l, 21dpci %open wound length
DMSO	PF
0	6.84
1.03	10.97
0	11.05
0	3.71
0	13.62
