# Supplementary material for: Oxidative phosphorylation is required for cardiomyocyte re-differentiation and long-term fish heart regeneration
Source: Nat Cardiovasc Res. 2025 Oct 1;4(10):1363–80. doi: 10.1038/s44161-025-00718-x (PMC12520976; doi:10.1038/s44161-025-00718-x)
Supplement: Supplementary file 6 — Statistical source data. [file 44161_2025_718_MOESM6_ESM.xlsx]

## Sheet: Fig. 3b
Fig. 3b, 7dpci BZ cardiomyocyte proliferation (%PCNA+mef2c+/mef2c+)
AB	NA	SAT	TL	TU	WIK	KCL
27.5142	25.7922	22.7321	19.3939	26.7471	50.3867	33.3476
22.7756	18.8255	16.3301	16.3406	28.1288	33.0115	22.4379
16.8191	19.5823	25.8315	12.3519	22.1323	39.3033	17.4946
17.3591	18.7901	30.3013	5.09013	20.4927	25.6681
29.47	17.535	16.6439	17.3365	15.4335	29.9239
19.686	18.4168	13.6491		16.55	20.8345
25.45	22.8195			18.2168
Fig. 3b, 21dpci BZ cardiomyocyte proliferation (%PCNA+mef2c+/mef2c+)
AB	NA	SAT	TL	TU	WIK	KCL
6.154	6.27	3.981	5.474	5.003	4.205	5.672
7.604	6.39	6.576	2.481	6.928	5.71	4.42
4.887	6.274	6.318	2.817	5.184	5.125	6.09
2.285	5.808	2.744	3.143	3.528	8.182	5.935
3.335	2.967	3.248	4.35	3.086	4.684	5.882
	3.266				4.991	3.182
					7.355	5.496
						4.065

## Sheet: Fig. 3h
Fig. 3h, 7dpci BZ cardiomyocyte proliferation (%PCNA+mef2c+/mef2c+)
DMSO	PF	Rotenone
6.98122	5.03178	2.54481
10.3794	7.2012	8.89831
3.84818	8.59451	9.33312
8.18747	6.89821	10.2183
7.35022	7.88109	0.909091
10.4066	6.82051

## Sheet: Fig. 3j
Fig. 3j, 90dpci regenerative state
Strain (90Dpci)	Complete (n)	Incomplete (closed wound) (n)	Incomplete (open wound) (n)
AB	1	5	1
NA	3	4	0
SAT	0	2	5
TL	1	4	2
TU	0	1	5
WIK	0	7	0
KCL	0	3	5
