# Supplementary material for: Oxidative phosphorylation is required for cardiomyocyte re-differentiation and long-term fish heart regeneration
Source: Nat Cardiovasc Res. 2025 Oct 1;4(10):1363–80. doi: 10.1038/s44161-025-00718-x (PMC12520976; doi:10.1038/s44161-025-00718-x)
Supplement: Supplementary file 7 — Statistical source data. [file 44161_2025_718_MOESM7_ESM.xlsx]

## Sheet: Fig. 4b
Fig. 4b, 7dpci BZ embcmhc/wound length
AB	NA	SAT	TL	TU	WIK	KCL
2.677	16.323	0.695	15.576	0.202	11.59	4.193
19.037	26.204	0	6.26	3.157	33.402	11.257
13.547	10.383	1.91	3.149	11.671	21.713	8.198
15.202	28.554	0.402	7.123	3.645	21.837	13.606
10.551	18.858	0.056	24.498	0.238	15.797	19.926
22.771	14.947	0.123	16.063	9.234	27.762	6.156
5.346	23.561	0			17.322
8.101
Fig. 4b, 21dpci BZ embcmhc/wound length
AB	NA	SAT	TL	TU	WIK	KCL
0.44	15.468	0.144	8.718	0.839	4.405	1.413
0.908	15.413	0.154	4.292	0.116	9.818	5.514
0.871	14.279	0	14.935	0	2.29	2.344
6.695	8.687	0	17.891	6.429	4.33	7.828
2.235	18.77	0.188	2.572	8.364	3.134	4.646
5.178	14.653	0.02	2.504		2.235	6.891
	7.935		25.223			7.327
	3.89		14.857			7.906
			7.779

## Sheet: Fig. 4g
Fig. 4g, 7dpci BZ embcmhc/wound length
DMSO	PF	Rotenone
20.924	12.25	12.405
18.163	5.669	7.327
10.204	3.218	0.035
30.897	8.754	5.121
19.778	7.346
33.388	5.26
