# Supplementary material for: Oxidative phosphorylation is required for cardiomyocyte re-differentiation and long-term fish heart regeneration
Source: Nat Cardiovasc Res. 2025 Oct 1;4(10):1363–80. doi: 10.1038/s44161-025-00718-x (PMC12520976; doi:10.1038/s44161-025-00718-x)
Supplement: Supplementary file 8 — Statistical source data. [file 44161_2025_718_MOESM8_ESM.xlsx]

## Sheet: Fig. 6b
Fig. 6b, 21dpci %wound area
CardioΔ	mdh1ab cKO	mdh1aa cKO
2.66577	9.85008	0.543584
1.62338	14.263	1.53028
0	12.5559	1.45296
7.83018	2.03135	21.1804
3.56961	3.67068	1.38548
4.33448	12.5392	0.505643
0.584768	4.92232	9.37668
0.501507	7.25214	1.98196
0	8.48141	0.909828
0		0.538017
1.54597		3.49484
1.54341

## Sheet: Fig. 6c
Fig. 6c, 21dpci embcmhc (area/wound length)
CardioΔ	mdh1ab cKO
24.8231	9.91606
25.2756	12.3906
19.7228	5.68314
11.439	6.55317
1.25319	2.92916
17.8587	7.71131
31.5546	6.9067
46.0311	7.54057
	8.31995

## Sheet: Fig. 6d
Fig. 6d, 21dpci BZ cardiomyocyte proliferation (PCNA CMs/BZ area)
cardioΔ	mdh1ab cKO
0.000133	0.000157
0.00015	8.94e-05
7.11e-05	0.000115
0.000156	9.19e-05
0.000226	0.00014
0.000159	8.38e-05
0.000172	0.000275
0.000115	9.63e-05
0.000129	0.000219
7.34e-05
0.000204

## Sheet: Fig. 6f
Fig. 6f, 21dpci %wound area
GFP cOE	mdh1ab cOE
33.7728	6.39107
11.0253	12.2487
8.04526	1.981
16.537	7.51211
12.2522	5.58608
5.03845	6.45326
18.8328

## Sheet: Fig. 6g
Fig. 6g, 21dpci embcmhc (area/wound length)
GFP cOE	mdh1ab cOE
9.43733	4.93413
2.13015	10.7721
0.859696	8.51118
4.51421	11.9838
4.8816	6.80707
4.51577	16.2651
9.48825

## Sheet: Fig. 6h
Fig. 6h, 21dpci BZ cardiomyocyte proliferation (PCNA CMs/BZ area)
GFP cOE	mdh1ab cOE
7.83e-05	3.68e-05
6.3e-05	4.53e-05
8.25e-06	4.54e-05
4.65e-05	6.26e-05
2.99e-05	5.5e-05
1.22e-05	6.91474e-05
2.12e-05

## Sheet: Fig. 6i
Fig. 6i, 14dpci OCR (pmol/min/μg protein/ml)
GFP cOE	mdh1ab cOE
1.37	1.45
1.39	2.19
1.18	1.86
1.82	1.54
1.15	1.42
1.08	1.36
1.02	1.47
0.798	0.941
