# Supplementary material for: Oxidative phosphorylation is required for cardiomyocyte re-differentiation and long-term fish heart regeneration
Source: Nat Cardiovasc Res. 2025 Oct 1;4(10):1363–80. doi: 10.1038/s44161-025-00718-x (PMC12520976; doi:10.1038/s44161-025-00718-x)
Supplement: Supplementary file 9 — Statistical source data. [file 44161_2025_718_MOESM9_ESM.xlsx]

## Sheet: Extended data Fig. 1a
Extended Data Fig. 1a, compact wall VS trabecular muscle
AB	NA	SAT	TL	TU	WIK	KCL
0.208714	0.327199	0.42241	0.343336	0.191696	0.184026	0.207245
0.252561	0.203864	0.294422	0.257667	0.215666	0.482154	0.183322
0.305098	0.299674	0.238895	0.303128	0.245561	0.233953	0.228089
0.240729	0.248149	0.293365	0.2241	0.224396	0.293923	0.166186
0.386151	0.503336	0.348019	0.202982		0.193303	0.184421
	0.562166	0.204761	0.227591		0.155248	0.275673
	0.297625		0.226398			0.208037
			0.26447
			0.320645

## Sheet: Extended data Fig. 1b
Extended Data Fig. 1b, atrium area/total heart area
AB	NA	SAT	TL	TU	WIK	KCL
0.205274	0.122943	0.123172	0.213084	0.118149	0.164754	0.206549
0.185038	0.144844	0.164475	0.094327	0.17146	0.176545	0.187364
0.15582	0.128454	0.132094	0.177995	0.130681	0.143084	0.18273
0.16649	0.168365	0.145673	0.157647	0.120175	0.169811	0.213581
0.168701	0.06505	0.222167	0.20325		0.112264	0.181259
	0.13959	0.163868	0.112944		0.129857	0.180066
			0.147549			0.172569
			0.031689
			0.12897

## Sheet: Extended data Fig. 1e
Extended Fig. 1e, 1dpci wound area
AB	NA	SAT	TL	TU	WIK	KCL
26.4583	7.9641	15.1711	23	20.0123	30.5403	12.986
40.8301	18.4001	25.5116	13.2463	11.6208	19.5849	15.2822
16.8368	18.6952	27.1419	19.4622	23.7286	27.9439	21.971
29.27	9.82856	12.4201	31.4836	20.9989	21.0199	21.7085
19.0703	18.3659	27.0267	11.7999	21.7186	25.0665	18.4631
20.8378	18.4435	18.9949	17.1521	18.57	19.8575	16.5805
22.6743	11.0422	11.3926	20.4932	10.3877	31.6487	11.6538
						19.2549
Extended Fig. 1e, 7dpci wound area
AB	NA	SAT	TL	TU	WIK	KCL
17.7568	17.7625	13.5863	23.7895	21.5207	22.7995	10.3462
22.3631	10.9048	30.9433	12.7195	28.2597	20.3767	17.4098
12.9547	12.4521	36.2189	8.6294	22.1413	13.1782	20.4455
24.0308	26.2927	25.9068	14.7578	36.5322	15.0593	28.3071
15.7823	14.0203	10.9864	23.0303	17.2212	21.5411	24.8477
17.3868	15.6384	10.1137	17.4268	18.9123	23.4779	17.7999
10.4418	23.1001	14.2723	4.98886	20.1007	5.45008	13.512
21.3907						11.6363
Extended Fig. 1e, 21dpci wound area
AB	NA	SAT	TL	TU	WIK	KCL
8.78659	12.088	5.95479	4.5387	8.49957	5.06371	11.8797
13.0885	6.85077	9.5025	7.23381	23.1901	5.65584	11.4323
5.88766	12.0485	10.7834	1.36882	10.1621	3.0729	7.77482
7.55199	9.29226	14.7154	6.89191	17.8424	3.98588	9.94095
12.2683	4.06523	11.1867	0.104833	10.2885	10.3088	9.83321
11.6996	7.77378	5.99573	12.9106		3.26084	6.77105
	20.6463	6.38975	9.38205		3.28356	8.12805
	5.19787		12.2296			12.4055
	8.84524		0
	2.57503
	0.537945
Extended Fig. 1e, 90dpci wound area
AB	NA	SAT	TL	TU	WIK	KCL
11.0427	2.69074	5.02151	3.06	5.56457	3.94369	1.54162
0	1.34506	5.24451	1.99777	10.8295	3.01993	3.26452
4.20083	0	3.45532	0	1.78592	2.15234	1.03092
1.34321	0.724939	4.37121	0.71	3.75704	4.19562	3.99113
6.39638	0.0540795	6.69667	0.89	6.91277	4.72333	0.984266
7.61502	0	3.20333	0.733333	6.17274	3.12	3.36356
2.32672	2.46298	5.61196	2.42319		2.16242	3.48557
						6.45836

## Sheet: Extended data Fig. 1f-g
Extended Data Fig. 1f-g, 1dpci wound length
AB	NA	SAT	TL	TU	WIK	KCL
37.292	18.7893	21.9084	34.9768	30.5263	33.6625	23.9988
36.4071	27.49	32.1776	29.1885	25.6887	31.5571	21.474
27.5787	26.8547	26.9138	40.2108	31.2883	38.4012	37.9777
46.4402	20.4691	30.2669	36.7681	35.2547	31.4318	27.8886
30.7454	27.7942	27.3	19.625	29.7307	33.3592	14.2281
41.4271	26.7453	32.2216	33.1763	28.797	27.332	34.4958
26.6019	24.0551	28.2155	28.7678	19.3774	34.5429	14.9456
						32.6952
Extended Data Fig. 1f-g, 7dpci wound length
AB	NA	SAT	TL	TU	WIK	KCL
30.0329	22.863	23.4237	26.5663	25.0135	29.6988	18.6282
32.0217	20.9801	27.6263	23.3293	25.1038	25.7531	29.1045
27.027	19.8447	38.4897	16.2469	23.7184	20.7837	30.6597
24.4175	21.6327	46.9307	26.4223	44.7358	24.8397	30.4512
23.8822	21.5339	20.699	37.4497	30.172	20.0223	32.9367
32.7957	23.7923	23.9063	24.665	26.7629	30.7917	20.4996
21.5917	26.1471	21.2649	11.4376	32.5337	6.8369	24.8685
28.257						16.3776
Extended Data Fig. 1f-g, 21dpci wound length
AB	NA	SAT	TL	TU	WIK	KCL
10.4573	12.9387	10.6217	5.97379	1.95746	0.176656	9.42
11.9083	12.1633	0.827418	7.56	24.7861	2.63885	6.04
0	12.0712	4.81267	0	7.86755	0	7.98
0.292581	7.6291	8.83032	7.17534	13.2374	3.81557	10.23
6.80056	5.20637	11.8032	0	14	3.29624	23.01
10.1941	0.8	9.46273	22.35		0	9.4
	26.95	7.94817	19.01		0	10.73
	5.96		17.16			10.63
	2.42		0
	3.39
	0
Extended Data Fig. 1f-g, 90dpci wound length
AB	NA	SAT	TL	TU	WIK	KCL
0	0	7.13465	1.16	1.79339	0	0
0	0	4.25731	0	3.04002	0	0.504944
0.566171	0	0	0	0.809305	0	0
0	0	0	0	0	0	3.51074
0	0	0	0	7.58944	0	0
0	0	0	0.75	4.60827	0	0
2.07331	0	3.15724	0.680897		0	0.318641
						1.29466
