# Supplementary material for: Oxidative phosphorylation is required for cardiomyocyte re-differentiation and long-term fish heart regeneration
Source: Nat Cardiovasc Res. 2025 Oct 1;4(10):1363–80. doi: 10.1038/s44161-025-00718-x (PMC12520976; doi:10.1038/s44161-025-00718-x)
Supplement: Supplementary file 10 — Statistical source data. [file 44161_2025_718_MOESM10_ESM.xlsx]

## Sheet: Extended data Fig. 2b
Extended Data Fig. 2b, uninjured OCR (pmol/min/μg protein/ml)
AB	NA	SAT	TL	TU	WIK	KCL
0.906	1.59	1.23	2.89	0.971	1.02	1.02
1.48	1.61	1.97	1.3	0.993	1.15	1.18
1.36	1.37	1.73	0.992	1.38	1.56	1.07
1.08	1.69	1.37	1.72	0.622	1.32	0.97
1.03		1.67	1.3	1.36	1.15	1.47
			1.32			1.59
			0.81			1.62
						2.13
						1.37

## Sheet: Extended data Fig. 2e
Extended Data Fig. 2e, 14dpci ECAR (mpH/min/μg protein/ml)
AB	NA	SAT	TL	TU	WIK	KCL
0.201	0.525	0.188	0.323	0.253	0.192	0.248
0.14	0.265	0.314	0.245	0.435	0.227	0.221
0.198	0.354	0.202	0.294	0.315	0.185	0.31
0.183	0.598	0.198	0.402	0.239	0.056	0.25
0.156	0.663	0.143	0.372	0.195	0.11	0.146

## Sheet: Extended data Fig. 2f
Extended Data Fig. 2f, uninjured ECAR (mpH/min/μg protein/ml)
AB	NA	SAT	TL	TU	WIK	KCL
0.105	0.206	0.163	0.46	0.178	0.2	0.191
0.186	0.364	0.307	0.24	0.213	0.178	0.168
0.149	0.365	0.329	0.104	0.425	0.236	0.376
0.13	0.21	0.184	0.204	0.152	0.247	0.258
0.0958		0.412	0.215	0.201	0.0961	0.181
			0.145			0.241
			0.0586			0.259
						0.188
						0.277
