# Supplementary material for: Oxidative phosphorylation is required for cardiomyocyte re-differentiation and long-term fish heart regeneration
Source: Nat Cardiovasc Res. 2025 Oct 1;4(10):1363–80. doi: 10.1038/s44161-025-00718-x (PMC12520976; doi:10.1038/s44161-025-00718-x)
Supplement: Supplementary file 11 — Statistical source data. [file 44161_2025_718_MOESM11_ESM.xlsx]

## Sheet: Extended data Fig. 3a
Extended data Fig. 3a %wound area
DMSO	rotenone
7.84	12.315
10.396	15.622
7.508	20.546
8.179	20.341
18.368
13.462

## Sheet: Extended data Fig. 3i
Extended data Fig. 3i %wound area
DMSO	PF
1.45	3.83
2.67	12.15
1.73	6.54
1.9	5.32
1.94	10.41
