# Supplementary material for: Oxidative phosphorylation is required for cardiomyocyte re-differentiation and long-term fish heart regeneration
Source: Nat Cardiovasc Res. 2025 Oct 1;4(10):1363–80. doi: 10.1038/s44161-025-00718-x (PMC12520976; doi:10.1038/s44161-025-00718-x)
Supplement: Supplementary file 12 — Statistical source data. [file 44161_2025_718_MOESM12_ESM.xlsx]

## Sheet: Extended Data Fig. 8b
Extended Data Fig. 8b %wound area
Surface fish	Cavefish
0	22.03
0.48	10
0	5.85
1.64	0.87
2.2	4.8
0.38
